# Supplementary material for: Flatfoot in Africa, the cirripede Chthamalus in the west Indian Ocean
Source: PeerJ. 2021 Jul 8;9:e11710. doi: 10.7717/peerj.11710 (PMC8272926; doi:10.7717/peerj.11710)
Supplement: Supplemental Information 2 — GenBank accession numbers and DNA sequences of cytochrome C oxidase subunit I (COI) and sodium-potassium ATPase (NaKA) used in the present study. Sequences were generated and retrieved from GenBank. [file peerj-09-11710-s002.txt]

cytochrome c oxidase subunit I sequences 
Generated in the present study

>MW283019 ZnTrt1  COX1 from Chthamalus malayensis From  Turtle Island, Zanzibar
ACTGCCCTAAGACTATTAATTCGTGCTGAGTTAGGTCAACCAGGAAGATTAATTGGTGATGATCAAATTTATAATGTAATTGTTACAGCTCATGCATTTATTATAATTTTTTTCATGGTAATACCAATTATAATTGGTGGGTTTGGAAATTGATTATTACCCCTTATACTTGGAGCCCCTGATATGGCTTTTCCCCGGCTTAATAATATAAGATTTTGACTTTTACCACCTGCTTTAATATTATTAATTAGAGGTTCTTTAGTAGAAGCAGGGGCTGGAACTGGTTGAACAGTTTATCCTCCTTTATCAAGAAATATTGCTCATTCTGGTGCTTCCGTAGATTTGTCAATTTTTTCTTTACATTTAGCTGGAGCATCTTCAATTTTAGGAGCAATTAATTTTATATCAACAGTAATCAATATACGTGCTGAAACTTTAACTTTTGATCGTATCCCCTTATTTGTTTGAAGTGTATTTGTAACTGTAATTTTATTACTTTTATCTTTACCAGTACTAGCTGGTGCTATTACTATATTATTAACT  
>MW283020 ZnTrt2  COX1 from Chthamalus malayensis From  Turtle Island, Zanzibar
ACTGCCCTAAGACTATTAATTCGTGCTGAGTTAGGTCAACCAGGAAGATTAATTGGTGATGATCAAATTTATAATGTAATTGTTACAGCTCATGCATTTATTATAaTTTTTTTCATGGTAATACCAATTATAATTGGTGGGTTTGGAAATTGATTATTACCCCTTATACTTGGAGCTCCTGATATGGCTTTTCCCCGGCTTAATAATATAAGATTTTGACTTTTACCACCTGCTTTAATATTATTAATTAGAGGTTCTTTAGTAGAAGCAGGGGCTGGAACTGGTTGAACAGTTTATCcTCCTTTATCAAGAAATATTGCTCATTCTGGTGCTTCCGTAGATTTATCAATTTTTTCTTTACATTTAGCTGGAGCATCTTCAATTTTAGGAGCAATTAATTTTATATCAACAGTAATTAATATACGTGCTGAAACTTTAACTTTTGATCGTATCCCCTTATTTGTTTGAAGCGTATTTGTAACTGTAATTTTATTACTTTTATCTTTACCAGTACTAGCTGGTGCTATTACTATATTATTAACT   
>MW283021 ZnTrt4 COX1 from Chthamalus malayensis From  Turtle Island, Zanzibar
ACTGCCCTAAGATTATTAATTCGTGCTGAGTTAGGTCAACCAGGAAGATTAATTGGTGATGATCAAATTTATAATGTAATTGTTACAGCTCATGCATTTATTATAATTTTTTTCATGGTAATACCAATTATAATTGGTGGGTTTGGAAATTGATTATTACCCCTTATACTTGGAGCCCCTGATATGGCTTTTCCCCGGCTTAATAATATAAGATTTTGACTTTTACCACCTGCTTTAATATTATTAATTAGAGGTTCTTTAGTAGAAGCAGGGGCTGGAACTGGTTGAACAGTTTATCCTCCTTTATCAAGAAATATTGCTCATTCTGGTGCTTCCGTAGATTTGTCAATTTTTTCTTTACATTTAGCTGGAGCATCTTCAATTTTAGGAGCAATTAATTTTATATCAACAGTAATTAATATACGTGCTGAAACTTTAACTTTTGATCGTATCCCCTTATTTGTTTGAAGCGTATTTGTAACTGTGATTTTATTACTTTTATCTTTACCAGTACTAGCTGGTGCTATTACTATATTATTAACT
>MW283022 Zanz11  COX1 from Chthamalus malayensis From  Turtle Island, Zanzibar
ACTGCCCTAAGACTATTAATTCGTGCTGAGTTAGGTCAACCAGGAAGATTAATTGGTGATGATCAAATTTATAATGTAATTGTAACAGCTCATGCATTTATTATAATTTTTTTCATGGTAATACCAATTATAATTGGTGGGTTTGGAAATTGATTATTACCCCTTATACTTGGAGCTCCTGATATGGCTTTTCCCCGGCTTAATAATATAAGATTTTGACTTTTACCACCTGCTTTAATATTATTAATTAGAGGTTCTTTAGTAGAAGCAGGGGCTGGAACTGGTTGAACAGTTTATCCTCCTTTATCAAGAAATATTGCTCATTCTGGTGCTTCCGTAGATTTATCAATTTTTTCTTTACATTTAGCTGGAGCATCTTCAATTTTAGGAGCAATTAATTTTATATCAACAGTAATTAATATACGTGCTGAAACTTTAACTTTCGATCGTATCCCCTTATTTGTTTGAAGCGTATTTGTAACTGTAATTTTATTACTTTTATCTTTACCAGTACTAGCTGGTGCTATTACTATATTATTAACT
>MW283023 Zanz22  COX1 from Chthamalus malayensis From  Turtle Island, Zanzibar
ACTGCCCTAAGACTATTAATTCGTGCTGAGTTAGGTCAACCAGGAAGATTAATTGGTGATGATCAAATTTATAATGTAATTGTTACAGCTCATGCATTTATTATAATTTTTTTCATGGTAATACCAATTATAATTGGTGGGTTTGGAAATTGATTATTACCCCTTATACTTGGAGCCCCTGATATGGCTTTTCCCCGGCTTAATAATATAAGATTTTGACTTTTACCACCTGCTTTAATATTATTAATTAGAGGTTCTTTAGTAGAAGCAGGGGCTGGAACTGGTTGAACAGTTTATCCTCCTTTATCAAGAAATATTGCTCATTCTGGTGCTTCCGTAGATTTGTCAATTTTTTCTTTACATTTAGCTGGAGCATCTTCAATTTTAGGAGCAATTAATTTTATATCAACAGTAATTAATATACGTGCTGAAACTTTAACTTTTGATCGTATCCCCTTATTTGTTTGAAGTGTATTTGTAACTGTAATTTTATTACTTTTATCTTTACCAGTACTAGCTGGTGCTATTACTATATTATTGACT  
>MW283024 Zanz23  COX1 from Chthamalus malayensis From  Turtle Island, Zanzibar
ACTGCCCTAAGACTATTAATTCGTGCTGAGTTAGGTCAACCAGGAAGATTAATTGGTGATGATCAAATTTATAATGTAATTGTTACAGCTCATGCATTTATTATAATTTTTTTCATAGTAATACCAATTATAATTGGTGGGTTTGGAAATTGATTATTACCCCTTATACTTGGAGCTCCTGATATGGCTTTTCCCCGGCTTAATAATATAAGATTTTGACTTTTACCACCTGCTTTAATATTATTAATTAGAGGTTCTTTAGTAGAAGCAGGGGCTGGAACTGGTTGAACAGTTTATCCTCCTTTATCAAGAAATATTGCTCATTCTGGTGCTTCCGTAGATTTATCAATTTTTTCTTTACATTTAGCTGGAGCATCTTCAATTTTAGGAGCAATTAATTTTATATCAACAGTAATTAATATACGTGCTGAAACTTTAACTTTCGATCGTATCCCCTTATTTGTTTGAAGTGTATTTGTAACTGTAATTTTATTACTTTTATCTTTACCAGTATTAGCTGGTGCTATTACTATATTATTAACT  
>MW283025 Zanz24  COX1 from Chthamalus malayensis From  Turtle Island, Zanzibar
ACTGCCCTAAGACTATTAATTCGTGCTGAGTTAGGTCAACCAGGAAGATTAATTGGTGATGATCAGATTTATAATGTAATTGTTACAGCTCATGCATTTATTATAATTTTTTTCATGGTAATACCAATTATAATTGGTGGGTTTGGAAATTGATTATTACCCCTTATACTTGGAGCTCCTGATATGGCTTTTCCCCGGCTTAATAATATAAGATTTTGACTTTTACCACCTGCTTTAATATTATTAATTAGAGGTTCTTTAGTAGAAGCAGGGGCTGGAACTGGTTGAACAGTTTATCCTCCTTTATCAAGAAATATTGCTCATTCTGGTGCTTCCGTAGATTTATCAATTTTTTCTTTACATTTAGCTGGAGCATCTTCAATTTTAGGAGCGATTAATTTTATATCAACAGTAATTAATATACGTGCTGAAACTTTAACTTTCGATCGTATCCCCTTATTTGTTTGAAGCGTATTTGTAACTGTAATTTTATTACTTTTATCTTTACCAGTACTAGCTGGTGCTATTACTATATTATTAACT  
>MW283026 Zanz25  COX1 from Chthamalus malayensis From  Turtle Island, Zanzibar
ACTGCCCTAAGACTATTAATTCGTGCTGAGTTAGGTCAACCAGGAAGATTAATTGGTGATGATCAAATTTATAATGTAATTGTTACAGCTCATGCATTTATTATAATTTTTTTCATGGTAATACCAATTATAATTGGTGGGTTTGGAAATTGATTATTACCCCTTATACTTGGAGCCCCTGATATGGCTTTTCCCCGGCTTAATAATATAAGATTTTGACTTTTACCACCTGCTTTAATATTATTAATTAGAGGTTCTTTAGTAGAAGCAGGGGCTGGAACTGGTTGAACAGTTTATCCTCCTTTATCAAGAAATATTGCTCATTCTGGTGCTTCCGTAGATTTGTCAATTTTTTCTTTACATTTAGCTGGAGCATCTTCAATTTTAGGAGCAATTAATTTTATATCAACAGTAATTAATATACGTGCTGAAACTTTAACTTTTGATCGTATCCCCTTATTTGTTTGAAGCGTATTTGTAACTGTAATTTTATTACTTTTATCTTTACCAGTACTAGCTGGTGCTATTACTATATTATTAACT 
>MW283027 Zanz26  COX1 from Chthamalus malayensis From  Turtle Island, Zanzibar
ACTGCCCTAAGACTATTAATTCGTGCTGAGTTAGGTCAACCAGGAAGATTAATTGGTGATGATCAAATTTATAATGTAATTGTTACAGCTCATGCATTTATTATAATTTTTTTCATGGTAATACCAATTATAATTGGTGGGTTTGGAAATTGATTATTACCCCTTATACTTGGAGCTCCTGATATGGCTTTTCCCCGGCTTAATAATATAAGATTTTGACTTTTACCACCTGCTTTAATATTATTAATTAGAGGTTCTTTAGTAGAAGCAGGGGCTGGAACTGGTTGAACAGTTTATCCTCCTTTATCAAGAAATATTGCTCATTCTGGTGCTTCCGTAGATTTATCAATTTTTTCTTTACATTTAGCTGGAGCATCTTCAATTTTAGGAGCAATTAATTTTATATCAACAGTAATTAATATACGTGCTGAAACTTTAACTTTCGATCGTATCCCCTTATTTGTTTGAAGTGTATTTGTAACTGTAATTTTATTACTTTTATCTTTACCAGTATTAGCTGgTGCTATTACTATATTATTAACT
>MW283028 Zanz27  COX1 from Chthamalus malayensis From  Turtle Island, Zanzibar
ACTGCCCTAAGACTATTAATTCGTGCTGAGTTAGGTCAACCAGGAAGATTAATTGGTGATGATCAAATTTATAATGTAATTGTTACAGCTCATGCATTTATTATAATTTTTTTCATGGTAATACCAATTATAATTGGTGGGTTTGGAAATTGATTATTACCCCTTATACTTGGAGCTCCTGATATGGCTTTTCCCCGGCTTAATAATATAAGATTTTGACTTTTACCACCTGCTTTAATATTATTAATTAGAGGTTCTTTAGTAGAAGCAGGGGCTGGAACTGGTTGAACAGTTTATCCTCCTTTATCAAGAAATATTGCTCATTCTGGTGCTTCCGTAGATTTATCAATTTTTTCTTTACATTTAGCTGGAGCATCTTCAATTTTAGGAGCAATTAATTTTATATCAACAGTAATTAATATACGTGCTGAAACTTTAACTTTTGATCGTATCCCCTTATTTGTTTGAAGCGTATTTGTAACTGTAATTTTATTACTTTTATCTTTACCAGTACTAGCTGGTGCTATTACTATATTATTAACT
>MW283029 Zanz28  COX1 from Chthamalus malayensis From  Turtle Island, Zanzibar
ACTGCCCTAAGACTATTAATTCGTGCTGAGTTAGGTCAACCAGGAAGATTAATTGGTGATGATCAAATTTATAATGTAATTGTTACAGCTCATGCATTTATTATAATTTTTTTCATGGTAATACCAATTATAATTGGTGGGTTTGGAAATTGATTATTACCCCTTATACTTGGAGCTCCTGATATGGCTTTTCCCCGGCTTAATAATATAAGATTTTGACTTTTACCACCTGCTTTAATATTATTAATTAGAGGTTCTTTAGTAGAAGCAGGGGCTGGAACTGGTTGAACAGTTTATCCTCCTTTATCAAGAAATATTGCTCATTCTGGTGCTTCCGTAGATTTATCAATTTTTTCTTTACATTTAGCTGGAGCATCTTCAATTTTAGGAGCAATTAATTTTATATCAACAGTAATTAATATACGTGCTGAAACTTTAACTTTTGATCGTATCCCCTTATTTGTTTGAAGCGTATTTGTAACTGTAATTTTATTACTTTTATCTTTACCAGTACTAGCTGGTGCTATTACTATATTATTAACT
>MW283030 Zanz30  COX1 from Chthamalus malayensis From  Turtle Island, Zanzibar
ACTGCCTTAAGACTATTAATTCgTGCTGAGTTAGGTCAACCAGGAAGATTAATTGGTGATGATCAAATTTATAATGTAATTGTTACAGCTCATGCATTTATTATAATTTTTTTCATGGTAATACCAATTATAATTGGTGGGTTTGGAAATTGATTATTACCCCTTATACTTGGAGCTCCTGATATGGCTTTTCCCCGGCTTAATAATATAAGATTTTGACTTTTACCACCTGCTTTAATATTATTAATTAGAGGCTCTTTAGTAGAAGCAGGGGCTGGAACTGGTTGAACAGTTTATCCTCCTTTATCAAGAAATATTGCTCATTCTGGTGCTTCCGTAGATTTATCAATTTTTTCTTTACATTTAGCTGGAGCATCTTCAATTTTAGGAGCAATTAATTTTATATCAACAGTAATTAATATACGTGCTGAAACTTTAACTTTCGATCGTATCCCCTTATTTGTTTGAAGTGTATTTGTAACTGTAATTTTATTACTTTTATCTTTACCAGTATTAGCTGGTGCTATTACTATATTATTAACT  
>MW283031 Zanz32  COX1 from Chthamalus malayensis From  Turtle Island, Zanzibar
ACTGCCCTAAGACTATTAATTCGTGCTGAATTAGGTCAACCAGGAAGATTAATTGGTGATGATCAAATTTATAATGTAATTGTTACAGCTCATGCATTTATTATAATTTTTTTTATGGTAATACCAATTATAATTGGTGGGTTTGGAAACTGATTATTACCCCTTATACTTGGAGCTCCTGATATGGCTTTTCCCCGGCTTAATAATATAAGATTTTGACTTTTACCACCTGCTTTAATATTATTAATTAGAGGTTCTTTAGTAGAAGCAGGGGCTGGAACTGGTTGAACAGTTTATCCTCCTTTATCAAGAAATATTGCTCATTCTGGTGCTTCCGTAGATTTATCAATTTTTTCTTTACATTTAGCTGGAGCATCTTCAATTTTAGGAGCAATTAATTTTATATCAACAGTAATTAATATACGTGCTGAAACTTTAACTTTTGATCGTATCCCCCTATTTGTTTGAAGCGTATTTGTAACTGTAATTTTATTACTTTTATCTTTACCAGTACTAGCTGGTGCTATTACTATATTATTAACT  
>MW283032 Zanz33  COX1 from Chthamalus malayensis From  Turtle Island, Zanzibar
ACTGCCCTAAGACTATTAATTCgTGCTGAGTTAGGTCAACCAGGAAGATTAATTGGTGATGATCAAATTTATAATGTAATTGTTACAGCTCATGCATTTATTATAATTTTTTTTATGGTAATACCAATTATAATTGGTGGGTTTGGAAACTGATTATTACCCCTTATACTTGGAGCTCCTGATATGGCTTTTCCCCGGCTTAATAATATAAGATTTTGACTTTTACCACCTGCTTTAATATTATTAATTAGAGGTTCTTTAGTAGAAGCAGGGGCTGGAACTGGTTGAACAGTTTATCCTCCTTTATCAAGAAATATTGCTCATTCTGGTGCTTCCGTAGATTTATCAATTTTTTCTTTACATTTAGCTGGAGCATCTTCAATTTTAGGAGCAATTAATTTTATATCAACAGTAATTAATATACGTGCTGAAACTTTAACTTTTGATCGTATCCCCTTATTTGTTTGAAGTGTATTTGTAACTGTAATTTTATTACTTTTATCTTTACCAGTACTAGCTGGTGCTATTACTATATTATTAACT 
>MW283033 Zanz34  COX1 from Chthamalus malayensis From  Turtle Island, Zanzibar
ACTGCCCTAAGACTATTAATTCTTGCTGAGTTAGGTCAACCAGGAAGATTAATTGGTGATGATCAAATTTATAATGTAATTGTTACAGCTCATGCATTTATTATAATTTTTTTCATGGTAATACCAATTATAATTGGTGGGTTTGGAAATTGATTATTACCCCTTATACTTGGAGCTCCTGATATGGCTTTTCCCCGGCTTAATAATATAAGATTTTGACTTTTACCACCTGCTTTAATATTATTAATTAGAGGTTCTTTAGTAGAAGCAGGGGCTGGAACTGGTTGAACAGTTTATCCTCCTTTATCAAGAAATATTGCTCATTCTGGTGCTTCCGTAGATTTATCAATTTTTTCTTTACATTTAGCTGGAGCATCTTCAATTTTAGGAGCAATTAATTTTATATCAACAGTAATTAATATACGTGCTGAAACTTTAACTTTCGATCGTATCCCCTTATTTGTTTGAAGTGTATTTGTAACTGTAATTTTATTACTTTTATCTTTACCAGTACTAGCTGGTGCTATTACTATATTATTAACT  
>MW283034 Zanz35  COX1 from Chthamalus malayensis From  Turtle Island, Zanzibar
ACTGCCCTAAGACTATTAATTCGTGCTGAGTTAGGTCAACCAGGAAGATTAATTGGTGATGATCAAATTTATAATGTAATTGTTACAGCTCATGCATTTATTATAATTTTTTTCATGGTAATACCAATTATAATTGGTGGGTTTGGAAATTGATTATTACCCCTTATACTTGGAGCCCCTGATATGGCTTTTCCCCGGCTTAATAATATAAGATTTTGACTTTTACCACCTGCTTTAATATTATTAATTAGAGGTTCTTTAGTAGAAGCAGGGGCTGGAACTGGTTGAACAGTTTATCCTCCTTTATCAAGAAATATTGCTCATTCTGGTGCTTCCGTAGATTTATCAATTTTTTCTTTACATTTAGCTGGAGCATCTTCAATTTTAGGAGCAATTAATTTTATATCAACAGTAATTAATATACGTGCTGAAACTTTAACTTTTGATCGTATCCCATTATTTGTTTGAAGCGTATTTGTAACTGTAATTTTATTACTTTTATCTTTACCAGTACTAGCTGGTGCTATTACTATATTATTAACT  
>MW283035 Zanz36  COX1 from Chthamalus malayensis From  Turtle Island, Zanzibar
ACTGCTCTAAGACTATTAATTCGTGCTGAGTTAGGTCAACCAGGAAGATTAATTGGTGATGATCAAATTTATAATGTAATTGTTACAGCTCATGCATTTATTATAATTTTTTTTATGGTAATACCAATTATAATTGGTGGGTTTGGAAATTGATTATTACCCCTTATACTTGGAGCTCCTGATATGGCTTTCCCCCGTCTTAATAATATAAGATTTTGACTTTTACCACCTGCTTTAATATTATTAATTAGAGGTTCTTTAGTAGAAGCAGGGGCTGGGACTGGTTGAACAGTTTATCCTCCTTTATCAAGAAATATTGCTCATTCTGGTGCTTCCGTAGATCTATCAATTTTTTCTTTACATTTAGCTGGAGCATCTTCAATTTTAGGGGCAATTAATTTTATATCAACAGTAATTAATATACGTGCTGAAACTTTAACTTTCGATCGTATCCCCTTATTTGTTTGAAGTGTATTTGTAACTGTAATTTTATTACTTTTATCTTTACCAGTACTAGCTGGTGCTATTACTATATTATTAACT  
>MW283036 Zanz37  COX1 from Chthamalus malayensis From  Turtle Island, Zanzibar
ACTGCCCTAAGACTATTAATTCGTGCTGAGTTAGGTCAACCAGGAAGATTAATTGGTGATGATCAAATTTATAATGTAATTGTTACAGCTCATGCATTTATTATAATTTTTTTCATGGTAATACCAATTATAATTGGTGGGTTTGGAAATTGATTATTACCCCTTATACTTGGAGCTCCTGATATGGCTTTTCCCCGGCTTAATAATATAAGATTTTGACTTTTACCACCTGCTTTAATATTATTAATTAGAGGTTCTTTAGTAGAAGCAGGAGCTGGAACTGGTTGAACAGTTTATCCTCCTTTATCAAGAAATATTGCTCATTCTGGTGCTTCCGTAGATTTATCAATTTTTTCTTTACATTTAGCTGGAGCATCTTCAATTTTAGGAGCAATTAATTTTATATCAACAGTAATTAATATACGTGCTGAAACTTTAACTTTCGATTGTATCCCCTTATTTGTTTGAAGTGTATTTGTAACTGTAATTTTATTACTTTTATCTTTACCAGTATTAGCTGGTGCTATTACTATATTATTAACT
>MW283037 Zanz39  COX1 from Chthamalus malayensis From  Turtle Island, Zanzibar
ACTGCCCTAAGACTATTAATTCGTGCTGAGTTAGGTCAACCAGGAAGATTAATTGGTGATGATCAAATTTATAATGTAATTGTTACAGCTCATGCATTTATTATAATTTTTTTCATGGTAATACCAATTATAATTGGTGGGTTTGGAAATTGATTATTACCCCTTATACTTGGAGCCCCTGATATGGCTTTTCCCCGGCTTAATAATATAAGATTTTGACTTTTACCACCTGCTTTAATATTATTAATTAGAGGTTCTTTAGTAGAAGCAGGGGCTGGAACTGGTTGAACAGTTTATCCTCCTTTATCAAGAAATATTGCTCATTCTGGTGCTTCCGTAGATTTATCAATTTTTTCTTTACATTTAGCTGGAGCATCTTCAATTTTAGGAGCAATTAATTTTATATCAACAGTAATTAATATACGTGCTGAAACTTTAACTTTTGATCGTATCCCATTATTTGTTTGAAGCGTATTTGTAACTGTAATTTTATTACTTTTATCTTTACCAGTACTAGCTGGTGCTATTACTATATTATTAACT  
>MW283038 Zanz40  COX1 from Chthamalus malayensis From  Turtle Island, Zanzibar
ACTGCCCTAAGACTATTAATTCGTGCTGAGTTAGGTCAACCAGGAAGATTAATTGGTGATGATCAAATTTATAATGTAATTGTTACAGCTCATGCATTTATTATAATTTTTTTTATGGTAATACCAATTATAATTGGTGGGTTTGGAAATTGATTATTACCCCTTATACTTGGAGCTCCTGATATGGCTTTTCCCCGGCTTAATAATATAAGATTTTGACTTTTACCACCTGCTTTAATATTATTAATTAGAGGTTCTTTAGTAGAAGCAGGGGCTGGAACTGGTTGAACAGTTTATCCTCCTTTATCAAGAAATATTGCTCATTCTGGTGCTTCCGTAGATTTATCAATTTTTTCTTTACATTTAGCTGGAGCATCTTCAATTTTAGGAGCAATTAATTTTATATCAACAGTAATTAATATACGTGCTGAAACTTTAACTTTTGATCGTATTCCCTTATTTGTTTGAAGCGTATTTGTAACTGTAATTTTATTACTTTTATCTTTACCAGTACTAGCTGGTGCTATTACTATATTATTAACT  
>MW283039 Zanz41  COX1 from Chthamalus malayensis From  Turtle Island, Zanzibar
ACTGCCCTAAGACTATTAATTCGTGCTGAGTTAGGTCAACCAGGAAGATTAATTGGTGATGATCAAATTTATAATGTAATTGTTACAGCTCATGCATTTATTATAATTTTTTTCATGGTAATACCAATTATAATTGGTGGGTTTGGAAATTGATTATTACCCCTTATACTTGGAGCCCCTGATATGGCTTTTCCCCGGCTTAATAATATAAGATTTTGACTTTTACCACCTGCTTTAATATTATTAATTAGAGGTTCTTTAGTAGAAGCAGGGGCTGGAACTGGTTGAACAGTTTATCCTCCTTTATCAAGAAATATTGCTCATTCTGGTGCTTCCGTAGATTTGTCAATTTTTTCTTTACATTTAGCTGGAGCATCTTCAATTTTAGGAGCAATTAATTTTATATCAACAGTAATTAATATACGTGCTGAAACTTTAACTTTTGATCGTATCCCCTTATTTGTCTGAAGCGTATTTGTAACTGTAATTTTATTACTTTTATCTTTACCAGTACTAGCTGGTGCTATTACTATATTATTAACT   
>MW283040 Zanz42  COX1 from Chthamalus malayensis From  Turtle Island, Zanzibar
ACTGCCCTAAGACTATTAATTCGTGcTGAGTTAGGTCAACCAGGAAGATTAATTGGTGATGATCAAATTTATAATGTAATTGTTACAGCTCATGCATTTATTATAATTTTTTTCATGGTAATACCAATTATAATTGGTGGGTTTGGAAATTGATTATTACCCCTTATACTTGGAGCTCCTGATATGGCTTTTCCCCGGCTTAATAATATAAGATTTTGACTTTTACCACCTGCTTTAATATTATTAATTAGAGGTTCTTTAGTAGAAGCAGGGGCTGGAACTGGTTGAACAGTTTATCCTCCTTTATCAAGAAATATTGCTCATTCTGGTGCTTCCGTAGATTTATCAATTTTTTCTTTACATTTAGCTGGAGCATCTTCAATTTTAGGAGCAATTAATTTTATATCAACAGTAATTAATATACGTGCTGAAACTTTAACTTTTGATCGTATTCCCTTATTTGTTTGAAGCGTATTTGTAACTGTAATTTTATTACTTTTATCTTTACCAGTACTAGCTGGTGCTATTACTATATTATTAACT  
>MW283041 Zanz43  COX1 from Chthamalus malayensis From  Turtle Island, Zanzibar
ACTGCCCTAAGACTATTAATTCGTGCTGAGTTAGGTCAACCAGGAAGATTAATTGGTGATGATCAAATTTATAATGTAATTGTTACAGCTCATGCATTTATTATAATTTTTTTCATGGTAATACCAATTATAATTGGTGGGTTTGGAAATTGATTATTACCCCTTATACTTGGAGCCCCTGATATGGCTTTTCCCCGGCTTAATAATATAAGATTTTGACTTTTACCACCTGCTTTAATATTATTAATTAGAGGTTCTTTAGTAGAAGCAGGGGCTGGAACTGGTTGAACAGTTTATCCTCCTTTATCAAGAAATATTGCTCATTCTGGTGCTTCCGTAGATTTGTCAATTTTTTCTTTACATTTAGCTGGAGCATCTTCAATTTTAGGAGCAATTAATTTTATATCAACAGTAATTAATATACGTGCTGAAACTTTAACTTTTGATCGTATCCCCTTATTTGTTTGAAGCGTATTTGTAACTGTAATTTTATTACTTTTATCTTTACCAGTACTAGCTGGTGCTATTACTATATTATTAACT  
>MW283042 Zanz44  COX1 from Chthamalus malayensis From  Turtle Island, Zanzibar
ACTGCCCTAAGACTATTAATTCGTGCTGAGTTAGGTCAACCAGGAAGACTAATTGGTGATGATCAAATTTATAATGTAATTGTTACAGCTCATGCATTTATTATAATTTTTTTCATGGTAATACCAATTATAATTGGTGGATTTGGAAATTGATTATTACCCCTTATACTTGGAGCTCCTGATATGGCTTTTCCCCGGCTTAATAATATAAGATTTTGACTTTTACCACCTGCTTTAATATTATTAATTAGAGGTTCTTTAGTAGAAGCAGGGGCTGGAACTGGTTGAACAGTTTATCCTCCTTTATCAAGAAATATTGCTCATTCTGGTGCTTCCGTAGATTTATCAATTTTTTCTTTACATTTAGCTGGAGCATCTTCAATTTTAGGAGCAATTAATTTTATATCAACAGTAATTAATATACGTGCTGAAACTTTAACTTTCGATCGTATCCCCTTATTTGTTTGAAGCGTATTTGTAACTGTGATTTTATTACTTTTATCTTTACCAGTACTAGCTGGTGCTATTACTATATTATTAACT  
>MW283043 Zanz45  COX1 from Chthamalus malayensis From  Turtle Island, Zanzibar
ACTGCCCTAAGACTATTAATTCGTGCTGAGTTAGGTCAACCAGGAAGATTAATTGGTGATGATCAAATTTATAATGTAATTGTTACAGCTCATGCATTTATTATAATTTTTTTCATGGTAATACCAATTATAATTGGTGGGTTTGGAAATTGATTATTACCCCTTATACTTGGAGCCCCTGATATGGCTTTTCCCCGGCTTAATAATATAAGATTTTGACTTTTACCACCTGCTTTAATATTATTAATTAGAGGTTCTTTAGTAGAAGCAGGGGCTGGAACTGGTTGAACAGTTTATCCTCCTTTATCAAGAAATATTGCTCATTCTGGTGCTTCCGTAGATTTGTCAATTTTTTCTTTACATTTAGCTGGAGCATCTTCAATTTTAGGAGCAATTAATTTTATATCAACAGTAATTAATATACGTGCTGAAACTTTAACTTTTGATCGTATCCCCTTATTTGTTTGAAGCGTATTTGTAACTGTAATTTTATTACTTTTATCTTTACCAGTACTAGCTGGTGCTATTACTATATTATTAACT  
>MW283044 Tnz1  COX1 from Chthamalus malayensis From Dar es Salaam ,Tanzania
ACTGCTCTAAGACTATTAATTCGTGCTGAGTTAGGTCAACCAGGAAGATTAATTGGTGATGATCAAATTTATAATGTAATTGTTACAGCTCATGCATTTATTATAATTTTTTTCATGGTAATACCAATTATAATTGGTGGGTTTGGAAATTGATTATTACCCCTTATACTTGGAGCTCCTGATATAGCTTTTCCCCGGCTTAATAATATAAGATTTTGACTTTTACCACCTGCTTTAATATTATTAATTAGAGGTTCTTTAGTAGAAGCAGGGGCTGGAACTGGTTGAACAGTTTATCCTCCTTTATCAAGAAATATTGCTCATTCTGGTGCTTCCGTAGATTTATCAATTTTTTCTTTACATTTAGCTGGAGCATCTTCAATTTTAGGAGCGATTAATTTTATATCAACAGTAATTAATATACGTGCTGAAACTTTAACTTTCGATCGTATCCCCTTATTTGTTTGAAGCGTATTTGTAACTGTAATTTTATTACTTTTATCTTTACCAGTACTAGCTGGTGCTATTACTATATTATTAACT  
>MW283045 Tnz4  COX1 from Chthamalus malayensis From Dar es Salaam ,Tanzania
ACTGCCCTAAGACTATTAATTCGTGCTGAGTTAGGTCAACCAGGAAGATTAATTGGTGATGATCAAATTTATAATGTAATTGTTACAGCTCATGCATTTATTATAATTTTTTTTATGGTAATACCAATTATAATTGGTGGGTTTGGAAATTGATTATTACCCCTTATACTTGGAGCTCCTGATATGGCTTTCCCCCGGCTTAATAATATAAGATTTTGACTTTTACCACCTGCTTTAATATTATTAATTAGAGGTTCTTTAGTAGAAGCAGGGGCTGGAACTGGTTGAACAGTTTATCCTCCTTTATCAAGAAATATTGCTCATTCTGGTGCTTCCGTAGATTTATCAATTTTTTCTTTACATTTAGCTGGAGCATCTTCAATTTTAGGGGCTATTAATTTTATATCAACAGTAATTAATATACGTGCTGAAACTTTAACTTTCGATCGTATCCCCTTATTTGTTTGAAGCGTATTTGTAACTGTAATTTTATTACTTTTATCTTTACCAGTACTAGCTGGTGCTATTACTATATTATTAACT  
>MW283046 Tnz5  COX1 from Chthamalus malayensis From Dar es Salaam ,Tanzania
ACTGCCCTAAGACTATTAATTCGTGCTGAGTTAGGTCAACCAGGAAGATTAATTGGTGATGATCAAATTTATAATGTAATTGTTACAGCTCATGCATTTATTATAATTTTTTTCATGGTAATACCAATTATAATTGGTGGGTTTGGAAATTGATTATTACCCCTTATACTTGGAGCCCCTGATATGGCTTTTCCCCGGCTTAATAATATAAGATTTTGACTTTTACCACCTGCTTTAATATTATTAATTAGAGGTTCTTTAGTAGAAGCAGGGGCTGGAACTGGTTGAACAGTTTATCCTCCTTTATCAAGAAATATTGCTCATTCTGGTGCTTCCGTAGATTTATCAATTTTTTCTTTACATTTAGCTGGAGCATCTTCAATTTTAGGAGCAATTAATTTTATATCAACAGTAATTAATATACGTGCTGAAACTTTAACTTTTGATCGTATCCCTTTATTTGTTTGAAGCGTATTTGTAACTGTAATTTTATTACTTTTATCTTTACCAGTACTAGCTGGTGCTATTACTATATTATTAACT  
>MW283047 Tnz8  COX1 from Chthamalus malayensis From Dar es Salaam ,Tanzania
ACTGCCCTAAGACTACTAATTCGTGCTGAGTTAGGTCAACCAGGAAGATTAATTGGTGATGATCAAATTTATAATGTAATTGTTACAGCTCATGCATTTATTATAATTTTTTTCATGGTAATACCAATTATAATTGGTGGGTTTGGAAATTGATTATTACCCCTTATACTTGGAGCTCCTGATATGGCTTTCCCCCGGCTTAATAATATAAGATTTTGACTTTTACCACCTGCTTTAATATTATTAATTAGAGGTTCTTTAGTAGAAGCAGGGGCTGGGACTGGTTGAACAGTTTATCCTCCTTTATCAAGAAATATTGCTCATTCTGGTGCTTCCGTAGATTTATCAATTTTTTCTTTACATTTAGCTGGAGCATCTTCAATTTTAGGAGCAATTAATTTTATATCAACAGTAATTAATATACGTGCTGAAACTTTAACTTTCGATCGTATCCCCTTATTTGTTTGAAGTGTATTTGTAACTGTAATTTTATTACTTTTATCTTTACCAGTATTAGCTGGTGCTATTACTATATTATTAACT  
>MW283048 Tnz12  COX1 from Chthamalus malayensis From Dar es Salaam ,Tanzania
ACTGCCCTAAGACTATTAATTCGTGCTGAGTTAGGTCAACCAGGAAGATTAATTGGTGATGATCAAATTTATAATGTAATTGTTACAGCTCATGCATTTATTATAATTTTTTTCATGGTAATACCAATTATAATTGGTGGGTTTGGAAATTGATTATTACCCCTTATACTTGGAGCCCCTGATATGGCTTTTCCCCGGCTTAATAATATAAGATTTTGACTTTTACCACCTGCTTTAATATTATTAATTAGAGGTTCTTTAGTAGAAGCAGGGGCTGGAACTGGTTGAACAGTTTATCCTCCTTTATCGAGAAATATTGCTCATTCTGGCGCTTCCGTAGATTTATCAATTTTTTCTTTACATTTAGCTGGAGCATCTTCAATTTTAGGAGCAATTAATTTTATATCAACAGTAATTAATATACGTGCTGAAACTTTAACTTTTGATCGTATCCCCTTATTTGTTTGAAGCGTATTTGTAACTGTAATTTTATTACTTTTATCTTTACCAGTACTAGCTGGTGCTATTACTATATTATTAACT 
>MW283049 Tnz13  COX1 from Chthamalus malayensis From Dar es Salaam ,Tanzania
ACTGCCCTAAGACTATTAATTCGTGCTGAGTTAGGTCAACCAGGAAGATTAATTGGTGATGATCAAATTTATAATGTAATTGTTACAGCTCATGCATTTATTATAATTTTTTTCATGGTAATACCAATTATAATTGGTGGGTTTGGAAATTGATTATTACCCCTTATACTTGGAGCTCCTGATATGGCTTTTCCCCGGCTTAATAATATAAGATTTTGACTTTTACCACCTGCTTTAATATTATTAATTAGAGGTTCTTTAGTAGAAGCAGGGGCTGGAACTGGTTGAACAGTTTATCCTCCTTTATCAAGAAATATTGCTCATTCTGGTGCTTCCGTAGATTTATCAATTTTTTCTTTACATTTAGCTGGAGCATCTTCAATTTTAGGAGCAATTAATTTTATATCAACAGTAATTAATATACGTGCTGAAACTTTAACTTTTGATCGTATCCCCTTATTTGTTTGAAGTGTATTTGTAACTGTAATTTTATTACTTTTATCTTTACCAGTACTAGCTGGTGCTATTACTATATTATTAACT
>MW283050 DaSlm1 COX1 from Chthamalus malayensis From Dar es Salaam ,Tanzania
ACTGCCCTAAGACTATTAATTCGTGCTGAGTTAGGTCAACCAGGAAGATTAATTGGTGATGATCAAATTTATAATGTAATTGTTACAGCTCATGCATTTATTATAATTTTTTTTATGGTAATACCAATTATAATTGGTGGGTTTGGAAATTGATTATTACCCCTTATACTTGGAGCTCCTGATATGGCTTTTCCCCGGCTTAATAATATAAGATTTTGACTTTTACCACCTGCTTTAATATTATTAATTAGAGGTTCTTTAGTAGAAGCAGGGGCTGGAACTGGTTGAACAGTTTATCCTCCTTTATCAAGAAATATTGCTCATTCTGGTGCTTCCGTAGATTTATCAATTTTTTCTTTACATTTAGCTGGAGCATCTTCAATTTTAGGAGCAATTAATTTTATATCAACAGTAATTAATATACGTGCTGAAACTTTAACTTTTGATCGTATCCCCTTATTTGTTTGAAGCGTATTTGTAACTGTAATTTTATTACTTTTATCTTTACCAGTACTAGCTGGTGCTATTACTATATTATTAACT  
>MW283051 DaSlm2  COX1 from Chthamalus malayensis From Dar es Salaam ,Tanzania
ACTGCCCTAAGACTATTAATTCGTGCTGAGTTAGGTCAACCAGGAAGATTAATTGGTGATGATCAAATTTATAATGTAATTGTTACAGCTCATGCATTTATTATAATTTTTTTCATGGTAATACCAATTATAATTGGTGGGTTTGGAAATTGATTATTACCCCTTATACTTGGAGCTCCTGATATGGCTTTTCCCCGGCTTAATAATATAAGATTTTGACTTTTACCACCTGCTTTAATATTATTAATTAGAGGTTCTTTAGTAGAAGCAGGGGCTGGAACTGGTTGAACAGTTTATCCTCCTTTATCAAGAAATATTGCTCATTCTGGTGCTTCCGTAGATTTATCAATTTTTTCTTTACATTTAGCTGGAGCATCTTCAATTTTAGGAGCAATTAATTTTATATCAACAGTAATTAATATACGTGCTGAAACTTTAACTTTTGATCGTATCCCTTTATTTGTTTGAAGCGTATTTGTAACTGTAATTTTATTACTTTTATCTTTACCAGTACTAGCTGGTGCTATTACTATATTATTAACT  
>MW283052 DaSlm3  COX1 from Chthamalus malayensis From Dar es Salaam ,Tanzania
ACTGCCCTAAGACTATTAATTCGTGCTGAGTTAGGTCAACCAGGAAGATTAATTGGTGATGATCAAATTTATAATGTAATTGTTACAGCTCATGCATTTATTATAATTTTTTTCATGGTAATACCAATTATAATTGGTGGGTTTGGAAATTGATTATTACCCCTTATACTTGGAGCTCCTGATATGGCTTTTCCCCGGCTTAATAATATAAGATTTTGACTTTTACCACCTGCTTTAATATTATTAATTAGAGGTTCTTTAGTAGAAGCAGGGGCTGGAACTGGTTGAACAGTTTATCCTCCTTTATCAAGAAATATTGCTCATTCTGGTGCTTCCGTGGATTTATCAATTTTTTCTTTACATTTAGCTGGAGCATCTTCAATTTTAGGAGCAATTAATTTTATATCAACAGTAATTAATATACGTGCTGAAACTTTAACTTTTGATCGTATCCCCTTATTTGTTTGAAGCGTATTTGTAACTGTAATTTTATTACTTTTATCTTTACCAGTATTAGCTGGTGCTATTACTATATTATTAACT  
>MW283053 DaSlm4  COX1 from Chthamalus malayensis From Dar es Salaam ,Tanzania
ACTGCCCTAAGACTATTAATTCGTGCTGAGTTAGGTCAACCAGGAAGATTAATTGGTGATGATCAGATTTATAATGTAATTGTTACAGCTCATGCATTTATTATAATTTTTTTCATGGTAATACCAATTATAATTGGTGGGTTTGGAAATTGATTATTACCCCTTATACTTGGAGCCCCTGATATGGCTTTTCCCCGGCTTAATAATATAAGATTTTGACTTTTACCACCTGCTTTAATATTATTAATTAGAGGTTCTTTAGTAGAAGCAGGGGCTGGAACTGGTTGAACAGTTTATCCTCCTTTATCAAGAAATATTGCTCATTCTGGTGCTTCCGTAGATTTGTCAATTTTTTCTTTACATTTAGCTGGAGCATCTTCAATTTTAGGAGCAATTAATTTTATATCAACAGTAATTAACATACGTGCTGAAACTTTAACTTTTGATCGTATCCCCTTATTTGTTTGAAGCGTATTTGTAACTGTAATTTTATTACTTTTATCTTTACCAGTACTAGCTGGTGCTATTACTATATTATTAACT  
>MW283054 DaSlm5  COX1 from Chthamalus malayensis From Dar es Salaam ,Tanzania
ACTGCCCTAAGACTATTAATTCGTGCTGAGTTAGGTCAACCAGGAAGATTAATTGGTGATGATCAAATTTATAATGTAATTGTTACAGCTCATGCATTTATTATAATTTTTTTCATGGTAATACCAATTATAATTGGTGGGTTTGGAAATTGATTATTACCCCTTATACTTGGAGCTCCTGATATGGCTTTTCCCCGGCTTAATAATATAAGATTTTGACTTTTACCACCTGCTTTAATATTATTAATTAGAGGTTCTTTAGTAGAAGCAGGGGCTGGAACTGGTTGAACAGTTTATCCTCCTTTATCAAGAAATATTGCTCATTCTGGTGCTTCCGTAGATTTATCAATTTTTTCTTTACATTTAGCTGGAGCATCTTCAATTTTAGGAGCAATTAATTTTATATCAACAGTAATTAATATACGTGCTGAAACTTTAACTTTCGATCGTATCCCCTTATTTGTTTGAAGCGTATTTGTAACTGTAATTTTATTACTTTTATCTTTACCAGTACTAGCTGGTGCTATTACTATATTATTAACT  
>MW283055 DaSlm6  COX1 from Chthamalus malayensis From Dar es Salaam ,Tanzania
ACTGCCCTAAGACTATTAATTCGTGCTGAGTTAGGTCAACCAGGAAGATTAATTGGTGATGATCAAATTTATAATGTAATTGTTACAGCTCATGCATTTATTATAATTTTTTTTATGGTAATACCAATTATAATTGGTGGGTTTGGAAATTGATTATTACCACTTATACTTGGAGCTCCTGATATGGCTTTCCCCCGGCTTAATAATATAAGATTTTGACTTTTACCACCTGCTTTAATATTATTAATTAGAGGTTCTTTAGTAGAAGCAGGGGCTGGAACTGGTTGAACAGTTTATCCTCCTTTATCAAGAAATATTGCTCATTCTGGTGCTTCCGTAGATTTATCAATTTTTTCTTTACATTTAGCTGGAGCATCTTCAATTTTAGGAGCAATTAATTTTATATCAACAGTAATTAATATACGTGCTGAAACTTTAACTTTCGATCGTATCCCCTTATTTGTTTGAAGCGTATTTGTAACTGTAATTTTATTACTTTTATCTTTACCAGTACTAGCTGGTGCTATTACTATATTATTAACT
>MW283056 Qld1  COX1 from Chthamalus malayensis From Queensland, Australia
ACTGCTCTAAGATTATTAATTCGTGCTGAATTAGGTCAACCTGGAAGATTAATTGGTGATGACCAAATTTATAATGTAATTGTTACAGCTCACGCATTTATTATAATTTTTTTTATGGTAATACCAATTATAATTGGAGGGTTTGGAAATTGATTATTACCTCTTATACTTGGGGCTCCCGATATGGCTTTTCCTCGTCTTAATAATATGAGATTTTGACTTTTACCTCCTGCTTTAATATTATTAATTAGAGGTTCTTTAGTAGAAGCTGGGGCTGGAACTGGATGAACAGTATATCCTCCTTTATCAAGAAATATTGCTCATTCTGGTGCTTCTGTAGATTTATCAATTTTTTCTTTACATTTAGCTGGTGCATCTTCAATTTTAGGAGCTATCAATTTTATATCAACAGTAATTAATATACGTGCTGAAACTCTAACTTTTGATCGAATCCCATTATTTGTTTGAAGTGTTTTTGTAACTGTAATTTTATTACTTTTATCTTTACCTGTATTAGCGGGTGCAATTACAATATTATTAACT   
>MW283057 Qld2  COX1 from Chthamalus malayensis From Queensland, Australia
ACTGCTCTAAGATTATTAATTCGTGCTGAATTAGGTCAACCTGGAAGATTAATTGGTGATGACCAAATTTATAATGTAATTGTTACAGCTCACGCATTTATTATAATTTTTTTTATGGTAATACCAATTATAATTGGAGGGTTTGGAAATTGATTATTACCTCTTATACTTGGGGCTCCCGATATGGCTTTTCCTCGTCTTAATAATATGAGATTTTGGCTTTTACCTCCTGCTTTAATATTATTAATTAGAGGTTCTTTAGTAGAAGCTGGGGCTGGAACTGGATGAACAGTATATCCTCCTTTATCAAGAAATATTGCTCATTCTGGTGCTTCTGTAGATTTATCAATTTTTTCTTTACATTTAGCTGGTGCATCTTCAATTTTAGGAGCTATCAATTTTATATCAACAGTAATTAATATACGCGCTGAAACTCTAACTTTTGATCGAATCCCATTATTTGTTTGAAGTGTTTTTGTAACTGTAATTTTATTACTTTTATCTTTACCTGTATTAGCGGGTGCAATTACAATATTATTAACT    
>MW283058 Sing2  COX1 from Chthamalus malayensis From Singapore
actGCTCTAAGACTATTAATTCGTGCTGAGTTAGGACAACCTGGAAGATTAATTGGGGATGACCAGATTTATAATGTAATTGTAACAGCTCATGCATTTATTATAATTTTTTTTATAGTTATACCAATTATAATTGGGGGGTTTGGAAATTGGCTATTACCTTTAATACTTGGAGCTCCTGATATAGCTTTTCCTCGTCTTAATAATATAAGATTTTGACTTCTACCTCCCGCTTTGATATTATTAATTAGAGGTTCTTTAGTAGAAGCAGGGGCTGGGACTGGTTGAACAGTTTATCCTCCTTTATCGAGAAATATTGCTCATTCTGGTGCTTCTGTAGATCTATCAATTTTTTCTTTACATTTAGCTGGAGCATCTTCAATTTTAGGTGCCATTAATTTTATATCAACAGTAATTAATATACGTGCTGAAACTTTAACTTTTGATCGAATTCCATTGTTCGTTTGAAGTGTGTTTGTAACTGTAATTTTATTACTTTTATCTTTACCGGTATTAGCAGGTGCTATCACAATATTGTTAACT   
>MW283059 Sing6  COX1 from Chthamalus malayensis From Singapore
actgCTCTAAGACTATTAATTCGTGCTGAGTTAGGACAACCTGGAAGATTAATTGGGGATGACCAGATTTATAATGTAATTGTAACAGCTCATGCATTTATTATAATTTTTTTTATAGTTATACCAATTATAATTGGGGGGTTTGGAAATTGGCTATTACCTTTAATACTTGGAGCTCCTGATATAGCTTTTCCTCGTCTTAATAATATAAGATTTTGACTTCTACCTCCCGCTTTAATATTATTAATTAGAGGTTCTTTAGTAGAAGCAGGGGCTGGGACTGGTTGAACAGTTTACCCTCCTTTATCGAGAAATATTGCTCATTCTGGTGCTTCTGTAGATCTATCAATTTTTTCTTTACATTTAGCTGGAGCATCTTCAATTTTAGGTGCCATTAATTTTATATCAACAGTAATTAATATACGTGCTGAAACTTTAACTTTTGATCGAATTCCATTGTTCGTTTGAAGTGTGTTTGTAACTGTAATTTTATTACTTTTATCTTTACCGGTATTAGCAGGTGCTATCACAATATTGTTAACT  
>MW283060  VnS100  COX1 from Chthamalus barilani From Nosy Be, Madagascar
ACGGCTTTAAGACTTCTTATTCGGGCTGAATTAGGTCAACCTGGAAGTTTAATTGGGGATGACCAGATTTATAACGTTATCGTAACAGCTCATGCTTTTATTATAATTTTTTTTATGGTTATGCCTATTATAATTGGAGGGTTTGGAAATTGATTATTACCATTAATGTTGGGTGCCCCGGATATAGCATTTCCTCGTTTAAATAATATAAGTTTTTGATTATTGCCTCCTGCTTTGATATTATTAATTAGAGGTTCATTAGTAGAAGCGGGGGCAGGAACGGGTTGAACTGTATATCCTCCCCTATCGAGTAATATTGCACATTCGGGAGCTTCTGTAGATTTATCTATTTTCTCTTTACATTTAGCAGGTGCCTCTTCAATTCTAGGGGCTATTAATTTTATATCTACTGTTATCAATATGCGAGCGGAAACTTTAACATTTGATCGAATTCCTTTATTTGTGTGAAGAGTTTTTGTGACTGTTATTTTACTTCTTCTTTCTTTACCTGTATTAGCTGGTGCTATCACTATACTATTAACT
>MW283061 VnS101  COX1 from Chthamalus barilani From Nosy Be, Madagascar
ACGGCTTTAAGACTTCTTATTCGGGCTGAATTAGGTCAACCTGGAAGTTTAATTGGGGATGACCAGATTTATAACGTTATCGTAACAGCTCATGCTTTTATCATAATTTTTTTTATGGTTATGCCTATTATAATTGGAGGGTTTGGAAATTGATTATTACCATTAATGTTGGGTGCCCCGGATATAGCATTTCCTCGTTTAAATAATATAAGTTTTTGATTATTGCCTCCTGCTTTGATATTATTAATTAGAGGTTCATTAGTAGAAGCGGGGGCAGGAACGGGTTGAACTGTATATCCTCCTCTATCGAGTAATATTGCACATTCGGGAGCTTCTGTAGATTTATCTATTTTCTCTTTACATTTAGCAGGTGCCTCTTCAATTCTAGGGGCTATTAATTTTATATCTACTGTTATCAATATGCGAGCGGAAACTTTAACATTTGATCGAATTCCTTTATTTGTGTGAAGAGTTTTTGTGACTGTTATTTTACTTCTTCTTTCTTTACCTGTATTAGCTGGTGCTATTACTATACTATTAACT
>MW283062 VnS102  COX1 from Chthamalus barilani From Nosy Be, Madagascar
ACGGCTTTAAGACTTCTTATTCGGGCTGAATTAGGTCAACCTGGAAGTTTAATTGGGGATGACCAGATTTATAACGTTATCGTAACAGCTCATGCTTTTATCATAATTTTTTTTATGGTTATGCCTATTATAATTGGAGGGTTTGGAAATTGATTATTACCATTAATGTTGGGTGCCCCGGATATAGCATTTCCTCGTTTAAATAATATAAGTTTTTGATTATTGCCTCCTGCTTTGATATTATTAATTAGAGGTTCATTAGTAGAAGCGGGGGCAGGAACGGGTTGAACTGTATATCCTCCTCTATCGAGTAATATTGCACATTCTGGAGCTTCTGTAGATTTATCTATTTTCTCTTTACATTTAGCAGGTGCCTCTTCAATTCTAGGGGCTATTAATTTTATATCTACTGTTATCAATATGCGAGCGGAAACTTTAACATTTGATCGAATTCCTTTATTTGTGTGAAGAGTTTTTGTGACTGTTATTTTACTTCTTCTTTCTTTACCTGTATTAGCTGGTGCTATTACTATACTATTAACT  
>MW283063 VnV100  COX1 from Chthamalus barilani From Nosy Be, Madagascar
ACGGCTTTAAGACTTCTTATTCGGGCTGAATTAGGTCAACCTGGAAGTTTAATTGGGGATGACCAGATTTATAACGTTATCGTAACAGCTCATGCTTTTATCATAATTTTTTTTATGGTTATGCCTATTATAATTGGAGGGTTTGGAAATTGATTATTACCATTAATGTTGGGTGCCCCGGATATAGCATTTCCTCGTTTAAATAATATAAGTTTTTGATTATTGCCTCCTGCTTTGATATTATTAATTAGAGGTTCATTAGTAGAAGCGGGGGCAGGAACGGGTTGAACTGTATATCCTCCTCTATCGAGTAATATTGCACATTCGGGAGCTTCTGTAGATTTATCTATTTTCTCTTTACATTTAGCAGGTGCCTCTTCAATTCTAGGGGCTATTAATTTTATATCTACTGTTATCAATATGCGAGCGGAAACTTTAACATTTGATCGAATTCCTTTATTTGTGTGAAGAGTTTTTGTGACTGTTATTTTACTTCTTCTTTCTTTACCTGTATTAGCTGGTGCTATTACTATACTATTAACT   
>MW283064 VnV101  COX1 from Chthamalus barilani From Nosy Be, Madagascar
ACGGCTTTAAGACTTCTTATTCGGGCTGAATTAGGTCAACCTGGAAGTTTAATTGGGGATGACCAGATTTATAACGTTATCGTAACAGCTCATGCTTTTATCATAATTTTTTTTATGGTTATGCCTATTATAATTGGAGGGTTTGGAAATTGATTATTACCATTAATGTTGGGTGCCCCGGATATAGCATTTCCTCGTTTAAATAATATAAGTTTTTGATTATTGCCTCCTGCTTTGATATTATTAATTAGAGGTTCATTAGTAGAAGCGGGGGCAGGAACGGGTTGAACTGTATATCCTCCTCTATCGAGTAATATTGCACATTCGGGAGCTTCTGTAGATTTATCTATTTTCTCTTTACATTTAGCAGGTGCCTCTTCAATTCTAGGGGCTATTAATTTTATATCTACTGTTATCAATATGCGAGCGGAAACTTTAACATTTGATCGAATTCCTTTATTTGTGTGAAGAGTTTTTGTGACTGTTATTTTACTTCTTCTTTCTTTACCTGTATTAGCTGGTGCTATTACTATACTATTAACT  
>MW283065  VnV102  COX1 from Chthamalus barilani From Nosy Be, Madagascar
ACGGCTTTAAGACTTCTTATTCGGGCTGAATTAGGTCAACCTGGAAGTTTAATTGGGGATGACCAGATTTATAACGTTATCGTAACAGCTCATGCTTTTATCATAATTTTTTTTATGGTTATGCCTATTATAATTGGAGGGTTTGGAAATTGATTATTACCATTAATGTTGGGTGCCCCGGATATAGCATTTCCTCGTTTAAATAATATAAGTTTTTGATTATTGCCTCCTGCTTTGATATTATTAATTAGAGGTTCATTAGTAGAAGCGGGGGCAGGAACGGGTTGAACTGTATATCCTCCTCTATCGAGTAATATTGCACATTCGGGAGCTTCTGTAGATTTATCTATTTTCTCTTTACATTTAGCAGGTGCCTCTTCAATTCTAGGGGCTATTAATTTTATATCTACTGTTATCAATATGCGAGTGGAAACTTTAACATTTGATCGAATTCCTTTATTTGTGTGAAGAGTTTTTGTGACTGTTATTTTACTTCTTCTTTCTTTACCTGTATTAGCTGGTGCTATTACTATACTATTAACT  
>MW283066 VnV103  COX1 from Chthamalus barilani From Nosy Be, Madagascar
ACGGCTTTAAGACTTCTTATTCGGGCTGAATTAGGTCAACCTGGAAGTTTAATTGGGGATGACCAGATTTATAACGTTATCGTAACAGCTCATGCTTTTATTATAATTTTTTTTATGGTTATGCCTATTATAATTGGAGGGTTTGGAAATTGATTATTACCATTAATGTTGGGTGCCCCGGATATAGCATTTCCTCGTTTAAATAATATAAGTTTTTGATTATTGCCTCCTGCTTTGATATTATTGATTAGAGGTTCATTAGTAGAAGCGGGGGCAGGAACGGGTTGAACTGTATATCCTCCTCTATCGAGTAATATTGCACATTCGGGAGCTTCTGTAGATTTATCTATTTTCTCTTTACATTTAGCAGGTGCCTCTTCAATTCTAGGGGCTATTAATTTTATATCTACTGTTATCAATATGCGAGCGGAAACTTTAACATTTGATCGAATTCCTTTATTTGTGTGAAGAGTTTTTGTGACTGTTATTTTACTTCTTCTTTCTTTACCTGTATTAGCTGGTGCTATTACTATACTATTAACT   
>MW283067 VnV104  COX1 from Chthamalus barilani From Nosy Be, Madagascar
ACGGCTTTAAGGCTTCTTATTCGGGCTGAATTAGGTCAACCTGGAAGTTTAATTGGGGATGACCAGATTTATAACGTTATCGTAACAGCTCATGCTTTTATCATAATTTTTTTTATGGTTATGCCTATTATAATTGGAGGGTTTGGAAATTGATTATTACCATTAATGTTGGGTGCCCCGGATATAGCATTTCCTCGTTTAAATAATATAAGTTTTTGATTATTGCCTCCTGCTTTGATATTATTAATTAGAGGTTCATTAGTAGAAGCGGGGGCAGGAACGGGTTGAACTGTATATCCTCCTCTATCGAGTAATATTGCACATTCGGGAGCTTCTGTAGATTTATCTATTTTCTCTTTACATTTAGCAGGTGCCTCTTCAATTCTAGGGGCTATTAATTTTATATCTACTGTTATCAATATGCGAGCGGAAACTTTAACATTTGATCGAATTCCTTTATTTGTGTGAAGAGTTTTTGTGACTGTTATTTTACTTCTTCTTTCTTTACCTGTATTAGCTGGTGCTATTACTATACTATTAACT   
>MW283068 NsB100  COX1 from Chthamalus barilani From Nosy Be, Madagascar 
ACGGCTTTAAGACTTCTTATTCGGGCTGAATTAGGTCAACCTGGAAGTTTAATTGGGGATGACCAGATTTATAACGTTATCGTAACAGCTCATGCTTTTATCATAATTTTTTTTATGGTTATGCCTATTATAATTGGAGGGTTTGGAAATTGATTATTACCATTAATGTTGGGTGCCCCGGATATAGCATTTCCTCGTTTAAATAATATAAGTTTTTGATTATTGCCTCCTGCTTTGATATTATTAATTAGAGGTTCATTAGTAGAAGCGGGGGCAGGAACGGGTTGAACTGTATATCCTCCTCTATCGAGTAATATTGCACATTCGGGAGCTTCTGTAGATTTATCTATTTTCTCTTTACATTTAGCAGGTGCCTCTTCAATTCTAGGGGCTATTAATTTTATATCTACTGTTATCAATATGCGAGCGGAAACTTTAACATTTGATCGAATTCCTTTATTTGTGTGAAGAGTTTTTGTGACTGTTATTTTACTTCTTCTTTCTTTACCTGTATTAGCTGGTGCTATTACTATACTATTAACT   
>MW283069 NsB101  COX1 from Chthamalus barilani From Nosy Be, Madagascar 
ACGGCTTTAAGACTTCTTATTCGGGCTGAATTAGGTCAACCTGGAAGTTTAATTGGGGATGACCAGATTTATAACGTTATCGTAACAGCTCATGCTTTTATCATAATTTTTTTTATGGTTATGCCTATTATAATTGGAGGGTTTGGAAATTGATTATTACCATTAATGTTGGGTGCCCCGGATATAGCATTTCCTCGTTTAAATAATATAAGTTTTTGATTATTGCCTCCTGCTTTGATATTATTAATTAGAGGTTCATTAGTAGAAGCGGGGGCAGGAACGGGTTGAACTGTATATCCTCCTCTATCGAGTAATATTGCACATTCGGGAGCTTCTGTAGATTTATCTATTTTCTCTTTACATTTAGCAGGTGCCTCTTCAATTCTAGGGGCTATTAATTTTATATCTACTGTTATCAATATGCGAGCGGAAACTTTAACATTTGATCGAATTCCTTTATTTGTGTGAAGAGTTTTTGTGACTGTTATTTTACTTCTTCTTTCTTTACCTGTATTAGCTGGTGCTATTACTATACTATTAACT   
>MW283070 NsB102  COX1 from Chthamalus barilani From Nosy Be, Madagascar
ACGGCTTTAAGACTTCTTATTCGGGCTGAATTAGGTCAACCTGGAAGTTTAATTGGGGATGACCAGATTTATAACGTTATCGTAACAGCTCATGCTTTTATCATAATTTTTTTTATGGTTATGCCTATTATAATTGGAGGGTTTGGAAATTGATTATTACCATTAATGTTGGGTGCCCCGGATATAGCATTTCCTCGTTTAAATAATATAAGTTTTTGATTATTGCCTCCTGCTTTGATATTATTAATTAGAGGTTCATTAGTAGAAGCGGGGGCAGGAACGGGTTGAACTGTATATCCTCCTCTATCGAGTAATATTGCACATTCGGGAGCTTCTGTAGATTTATCTATTTTCTCTTTACATTTAGCAGGTGCCTCTTCAATTCTAGGGGCTATTAATTTTATATCTACTGTTATCAATATGCGAGCGGAAACTTTAACATTTGATCGAATTCCTTTATTTGTGTGAAGAGTTTTTGTGACTGTTATTTTACTTCTTCTTTCTTTACCTGTATTAGCTGGTGCTATTACTATACTATTAACT   
>MW283071 NsB103  COX1 from Chthamalus barilani From Nosy Be, Madagascar
ACGGCTTTAAGACTTCTTATTCGGGCTGAATTAGGTCAACCTGGAAGTTTAATTGGGGATGACCAGATTTATAACGTTATCGTAACAGCTCATGCTTTTATCATAATTTTTTTTATGGTTATGCCTATTATAATTGGAGGGTTTGGAAATTGATTATTACCATTAATGTTGGGTGCCCCGGATATAGCATTTCCTCGTTTAAATAATATAAGTTTTTGATTATTGCCTCCTGCTTTGATATTATTAATTAGAGGTTCATTAGTAGAAGCGGGGGCAGGAACGGGTTGAACTGTATATCCTCCTCTATCGAGTAATATTGCACATTCGGGAGCTTCTGTAGATTTATCTATTTTCTCTTTACATTTAGCAGGTGCCTCTTCAATTCTAGGGGCTATTAATTTTATATCTACTGTTATCAATATGCGAGCGGAAACTTTAACATTTGATCGAATTCCTTTATTTGTGTGAAGAGTTTTTGTGACTGTTATTTTACTTCTTCTTTCTTTACCTGTATTAGCTGGTGCTATTACTATACTATTAACT   
>MW283072 NsB104  COX1 from Chthamalus barilani From Nosy Be, Madagascar
ACGGCTTTAAGACTTCTTATTCGGGCTGAATTAGGTCAACCTGGAAGTTTAATTGGGGATGACCAGATTTATAACGTTATCGTAACAGCTCATGCTTTTATTATAATTTTTTTTATGGTTATGCCTATTATAATTGGAGGGTTTGGAAATTGATTATTACCATTAATGTTGGGTGCCCCGGATATAGCATTTCCTCGTTTAAATAATATAAGTTTTTGATTATTGCCTCCTGCTTTGATATTATTAATTAGAGGTTCATTAGTAGAAGCGGGGGCAGGAACGGGTTGAACTGTATATCCTCCCCTATCGAGTAATATTGCACATTCGGGAGCTTCTGTAGATTTATCTATTTTCTCTTTACATTTAGCAGGTGCCTCTTCAATTCTAGGGGCTATTAATTTTATATCTACTGTTATCAATATGCGAGCGGAAACTTTAACATTTGATCGAATTCCTTTATTTGTGTGAAGAGTTTTTGTGACTGTTATTTTACTTCTTCTTTCTTTACCTGTATTAGCTGGTGCTATCACTATACTATTAACT   
>MW283073 BSM101  COX1 from Chthamalus barilani From Belo Sur, Madagascar
ACGGCTTTAAGACTTCTTATTCGGGCTGAATTAGGTCAACCTGGAAGTTTAATTGGGGATGACCAGATTTATAACGTTATCGTAACAGCTCATGCTTTTATTATAATTTTTTTTATGGTTATGCCTATTATAATTGGAGGGTTTGGAAATTGGTTATTACCATTAATGTTGGGTGCCCCGGATATAGCATTTCCTCGTTTAAATAATATAAGTTTTTGATTATTGCCTCCTGCTTTGATATTATTAATTAGAGGTTCATTAGTAGAAGCGGGGGCAGGAACGGGTTGAACTGTATATCCTCCCCTATCGAGTAATATTGCACATTCGGGAGCTTCTGTAGATTTATCTATTTTCTCTTTACATTTAGCAGGTGCCTCTTCAATTCTAGGGGCTATTAATTTTATATCTACTGTTATCAATATGCGAGCGGAAACTTTAACATTTGATCGAATTCCTTTATTTGTGTGAAGAGTTTTTGTGACTGTTATTTTACTTCTTCTTTCTTTACCTGTATTAGCTGGTGCTATCACTATACTATTAACT   
>MW283074  BSM102  COX1 from Chthamalus barilani From Belo Sur, Madagascar
ACGGCTTTAAGACTTCTTATTCGGGCTGAATTAGGTCAACCTGGAAGTTTAATTGGGGATGACCAGATTTATAACGTTATCGTAACAGCTCATGCTTTTATTATAATTTTTTTCATGGTTATGCCTATTATAATTGGGGGGTTTGGAAATTGATTATTACCATTAATGTTGGGTGCCCCGGATATAGCATTTCCTCGTTTAAATAATATAAGTTTTTGATTATTACCTCCTGCTTTGATATTATTAATTAGAGGTTCATTAGTAGAAGCGGGGGCAGGAACGGGTTGAACTGTATATCCGCCTCTATCGAGTAATATTGCACATTCGGGGGCTTCTGTAGATTTATCTATTTTCTCTTTACATTTAGCAGGTGCCTCTTCAATTCTAGGGGCTATTAATTTTATATCTACTGTTATCAATATGCGAGCGGAAACTTTAACATTTGATCGAATTCCTTTATTTGTGTGAAGAGTTTTTGTGACTGTTATTTTACTTCTTCTTTCTTTACCTGTATTAGCTGGTGCTATTACTATACTATTAACT    
>MW283075 Tnz6  COX1 from Chthamalus barilani From Tanzania
ACGGCTTTAAGACTTCTTATTCGGGCTGAATTAGGTCAACCTGGAAGTTTAATTGGGGATGACCAGATTTATAACGTTATCGTAACAGCTCATGCTTTTATCATAATTTTTTTTATGGTTATGCCTATTATAATTGGAGGGTTTGGAAATTGATTATTACCATTAATGTTGGGTGCCCCGGATATAGCATTTCCTCGTTTAAATAATATAAGTTTTTGATTATTGCCTCCTGCTTTGATATTATTAATTAGAGGTTCATTAGTAGAAGCGGGGGCAGGAACGGGTTGAACTGTATATCCTCCTCTATCGAGTAATATTGCACATTCGGGAGCTTCTGTAGATTTATCTATTTTCTCTTTACATTTAGCAGGTGCCTCTTCAATTCTAGGGGCTATTAATTTTATATCTACTGTTATCAATATGCGAGCGGAAACTTTAACATTTGATCGAATTCCTTTATTTGTGTGAAGAGTTTTTGTGACTGTTATTTTACTTCTTCTTTCTTTACCTGTATTAGCTGGTGCTATTACTATACTATTAACT
>MW283076  Tnz2  COX1 from Chthamalus barilani From Tanzania
ACGGCTTTAAGACTTCTTATTCGGGCTGAATTAGGTCAACCTGGAAGTTTAATTGGGGATGACCAGATTTATAACGTTATCGTAACAGCTCATGCTTTTATCATAATTTTTTTTATGGTTATGCCTATTATAATTGGAGGGTTTGGAAATTGATTATTACCATTAATGTTGGGTGCCCCGGATATAGCATTTCCTCGTTTAAATAATATAAGTTTTTGATTATTGCCTCCTGCTTTGATATTATTAATTAGAGGTTCATTAGTAGAAGCGGGGGCAGGAACGGGTTGAACTGTATATCCTCCTCTATCGAGTAATATTGCACATTCGGGAGCTTCTGTAGATTTATCTATTTTCTCTTTACATTTAGCAGGTGCCTCTTCAATTCTAGGGGCTATTAATTTTATATCTACTGTTATCAATATGCGAGCGGAAACTTTAACATTTGATCGAATTCCTTTATTTGTGTGAAGAGTTTTTGTGACTGTTATTTTACTTCTTCTTTCTTTACCTGTATTAGCTGGTGCTATTACTATACTATTAACT   
>MW283077  Tnz11  COX1 from Chthamalus barilani From Tanzania
ACAGCTTTAAGACTTCTTATTCGGGCTGAATTAGGTCAACCTGGAAGTTTAATTGGGGATGACCAGATTTATAACGTTATCGTAACAGCTCATGCTTTTATCATAATTTTTTTTATGGTTATGCCTATTATAATTGGAGGGTTTGGAAATTGATTATTACCATTAATGTTGGGTGCCCCGGATATAGCATTTCCTCGTTTAAATAATATAAGTTTTTGATTATTGCCTCCTGCTTTGATATTATTAATTAGAGGTTCATTAGTAGAAGCGGGGGCAGGAACGGGTTGAACTGTATATCCTCCTCTATCGAGTAATATTGCACATTCGGGAGCTTCTGTAGATTTATCTATTTTCTCTTTACATTTAGCAGGTGCCTCTTCAATTCTAGGGGCTATTAATTTTATATCTACTGTTATCAATATGCGAGCGGAAACTTTAACATTTGATCGAATTCCTTTATTTGTGTGAAGAGTTTTTGTGACTGTTATTTTACTTCTTCTTTCTTTACCTGTATTAGCTGGTGCTATTACTATACTATTAACT  
>MW283078  spTanz1  COX1 from Chthamalus barilani From Tanzania
ACGGCTTTAAGACTTCTTATTCGGGCTGAATTAGGTCAACCTGGAAGTTTAATTGGGGATGACCAGATTTATAACGTTATCGTAACAGCTCATGCTTTTATTATAATTTTTTTTATGGTTATGCCTATTATAATTGGAGGGTTTGGAAATTGATTATTACCATTAATGTTGGGTGCCCCGGATATAGCATTTCCTCGTTTGAATAATATAAGTTTTTGATTATTGCCTCCTGCTTTGATATTATTAATTAGAGGTTCATTAGTAGAAGCGGGGGCAGGAACGGGTTGAACTGTATATCCGCCTCTATCGAGTAATATTGCACATTCGGGAGCTTCTGTAGATTTATCTATTTTTTCTTTACATTTAGCAGGTGCCTCTTCAATTCTAGGGGCTATTAATTTTATATCTACTGTTATCAATATGCGAGCGGAAACTTTAACATTTGATCGAATTCCTTTATTTGTGTGAAGAGTTTTTGTGACTGTTATTTTACTTCTTCTTTCTTTACCTGTATTAGCTGGTGCTATTACTATACTATTAACT    
>MW283079  spTanz2  COX1 from Chthamalus barilani From Tanzania
ACGGCTTTAAGACTTCTTATTCGGGCTGAATTAGGTCAACCTGGAAGTTTAATTGGGGATGACCAGATTTATAACGTTATCGTAACAGCTCATGCTTTTATCATAATTTTTTTTATGGTTATGCCTATTATAATTGGAGGGTTTGGAAATTGATTATTACCATTAATGTTGGGTGCCCCGGATATAGCATTTCCTCGTTTAAATAATATAAGTTTTTGATTATTGCCTCCTGCTTTGATATTATTAATTAGAGGTTCATTAGTAGAAGCGGGGGCAGGAACGGGTTGAACTGTATATCCTCCTCTATCGAGTAATATTGCACATTCGGGAGCTTCTGTAGATTTATCTATTTTCTCTTTACATTTAGCAGGTGCCTCTTCAATTCTAGGGGCTATTAATTTTATATCTACTGTTATCAATATGCGAGCGGAAACTTTAACATTTGATCGAATTCCTTTATTTGTGTGAAGAGTTTTTGTGACTGTTATTTTACTTCTTCTTTCTTTACCTGTATTAGCTGGTGCTATTACTATACTATTAACT   
>MW283080 ElT1  COX1 from Chthamalus barnesi From Eilat,  Red Sea
ACAGCATTAAGACTTTTAATTCGAGCGGAGTTAGGTCAACCAGGTAGTTTAATTGGTGATGACCAAATTTATAATGTAATTGTAACTGCACATGCTTTTATTATAATTTTCTTTATGGTAATGCCTATTATGATTGGGGGTTTTGGTAATTGATTATTACCTCTAATATTAGGAGCTCCTGATATAGCATTTCCTCGGTTAAATAACATAAGCTTTTGATTACTACCTCCTGCTTTAATACTTTTAATTAGAGGCTCATTAGTTGAAGCTGGAGCGGGTACTGGGTGAACAGTTTATCCCCCTTTATCTAGCAATATTGCACATTCTGGAGCATCTGTGGATTTATCTATTTTTTCTCTACATTTAGCTGGTGCGTCCTCCATTCTAGGGGCTATTAATTTTATATCTACTGTAATTAATATACGTGCTGAAACTTTAACTTTTGACCGTATTCCATTATTTGTGTGAAGAGTATTTGTAACGGTTATTCTCCTTCTTTTATCATTACCTGTTCTGGCGGGAGCTATCACTATGTTGTTAACT  
>MW283081 Nbq1  COX1 from Chthamalus barnesi From Nabeq,  Red Sea
ACGGCATTAAGACTTTTAATTCGAGCGGAGTTAGGTCAACCAGGTAGTTTAATTGGTGATGACCAAATTTATAATGTAATTGTAACTGCACATGCTTTTATTATAATTTTCTTTATGGTAATGCCTATTATGATTGGGGGTTTTGGTAATTGATTATTACCTCTAATATTAGGAGCTCCTGATATAGCATTTCCTCGGTTAAATAACATAAGCTTTTGACTATTACCTCCTGCTTTAATACTTTTAATTAGAGGCTCATTAGTTGAAGCTGGAGCAGGTACTGGGTGAACAGTTTATCCCCCTTTATCTAGCAATATTGCACATTCTGGAGCATCTGTGGATTTATCTATTTTTTCTCTACATTTAGCTGGTGCGTCCTCTATTCTAGGGGCTATTAATTTCATATCTACTGTAATTAATATACGTGCTGAAACTTTAACTTTTGACCGTATTCCATTATTTGTGTGAAGAGTATTTGTAACGGTTATTCTCCTTCTTTTATCATTACCTGTTCTGGCGGGAGCTATCACTATGTTGTTAACT  
>MW283082 Nbq2  COX1 from Chthamalus barnesi From Nabeq, The Red Sea
ACGGCATTAAGACTTTTAATTCGAGCGGAGTTAGGTCAACCAGGTAGTTTAATTGGTGATGACCAAATTTATAATGTAATTGTAACTGCACATGCTTTTATTATAATTTTCTTTATGGTAATGCCTATTATGATTGGGGGTTTTGGTAATTGATTATTACCTCTAATATTAGGAGCTCCTGATATAGCATTTCCTCGGTTAAATAACATAAGCTTTTGATTACTACCTCCTGCTTTAATACTTTTAATTAGAGGCTCATTAGTTGAAGCTGGAGCGGGTACTGGGTGAACAGTTTATCCCCCTTTATCTAGCAATATTGCACATTCTGGAGCATCTGTGGATTTATCTATTTTTTCTCTACATTTAGCTGGTGCGTCCTCCATTCTAGGGGCTATTAATTTTATATCTACTGTAATTAATATACGTGCTGAAACTTTAACTTTTGATCGTATTCCATTATTTGTGTGAAGAGTATTTGTAACGGTTATTCTCCTTCTTTTATCATTACCTGTTCTGGCGGGAGCTATCACTATGTTGTTAACT    
>MW283083 RsM1  COX1 from Chthamalus barnesi From Ras Misela, Red Sea
ACGGCATTAAGACTTTTAATTCGAGCGGAGTTAGGTCAACCAGGTAGTTTAATTGGTGATGACCAAATTTATAATGTAATTGTAACTGCACATGCTTTTATTATAATTTTCTTTATGGTAATGCCTATTATGATTGGGGGTTTTGGTAATTGATTATTACCTCTAATATTAGGAGCTCCTGATATAGCATTTCCTCGGTTAAATAACATAAGCTTTTGATTACTACCCCCTGCTTTAATACTTTTAATTAGAGGCTCATTAGTTGAAGCTGGAGCGGGTACTGGGTGAACAGTTTATCCCCCTTTATCTAGCAATATTGCACATTCTGGAGCATCTGTGGATTTATCTATTTTTTCTCTACATTTAGCTGGTGCGTCCTCTATTCTAGGGGCTATTAATTTTATATCTACTGTAATTAATATACGTGCTGAAACTTTAACTTTTGACCGTATTCCATTATTTGTGTGAAGAGTATTTGTAACGGTTATTCTCCTTCTTTTATCATTACCTGTTCTGGCGGGAGCTATCACTATGTTGTTAACT   
>MW283084 RsM2  COX1 from Chthamalus barnesi From Ras Misela, Red Sea
ACGGCATTAAGACTTTTAATTCGAGCGGAGTTAGGTCAACCAGGTAGTTTAATTGGTGATGACCAAATTTATAATGTAATTGTAACTGCACATGCTTTTATTATAATTTTCTTTATGGTAATGCCTATTATGATTGGGGGTTTTGGTAATTGATTATTACCTCTAATATTAGGAGCTCCTGATATAGCATTTCCTCGGTTAAATAACATAAGCTTTTGATTACTACCTCCTGCTTTAATACTTTTAATTAGAGGCTCATTAGTTGAAGCTGGAGCGGGTACTGGGTGAACAGTTTATCCCCCTTTATCTAGCAATATTGCACATTCTGGAGCATCTGTGGATTTATCTATTTTTTCTCTACATTTAGCTGGTGCGTCCTCTATTCTAGGGGCTATTAATTTTATATCTACTGTAATTAATATACGTGCTGAAACTTTAACTTTTGATCGTATTCCATTATTTGTGTGAAGAGTATTTGTAACGGTTATTCTCCTTCTTTTATCATTACCTGTTCTGGCGGGAGCTATCACTATGTTGTTAACT   
>MW283085 RsM3  COX1 from Chthamalus barnesi From Ras Misela, Red Sea
ACGGCATTAAGACTTTTAATTCGAGCGGAGTTAGGTCAACCAGGTAGTTTAATTGGTGATGACCAAATTTATAATGTAATTGTAACTGCACATGCTTTTATTATAATTTTCTTTATGGTAATGCCTATTATGATTGGGGGTTTTGGTAATTGATTATTACCTCTAATATTAGGAGCTCCTGATATAGCATTTCCTCGGTTAAATAACATAAGCTTTTGATTACTACCTCCTGCTTTAATACTTTTAATTAGAGGCTCATTAGTTGAAGCTGGAGCGGGTACTGGGTGAACAGTTTATCCCCCTTTATCTAGCAATATTGCACATTCTGGAGCATCTGTGGATTTATCTATTTTTTCTCTACATTTAGCTGGTGCGTCCTCTATTCTAGGGGCTATTAATTTTATATCTACTGTAATTAATATACGTGCTGAAACTTTAACTTTTGACCGTATCCCATTATTTGTGTGAAGAGTATTTGTAACGGTTATTCTCCTTCTTTTATCATTACCTGTTCTGGCGGGAGCTATCACTATGTTGTTAACT    
>MW283086 RsM4  COX1 from Chthamalus barnesi From Ras Misela, Red Sea
ACGGCATTAAGACTTTTAATTCGAGCGGAGTTAGGTCAACCAGGTAGTTTAATTGGTGATGACCAAATTTATAATGTAATTGTAACTGCACATGCTTTTATTATAATTTTCTTTATGGTAATGCCTATTATGATTGGGGGTTTTGGTAATTGATTATTGCCTCTAATATTAGGAGCTCCTGATATAGCATTTCCTCGGTTAAATAACATAAGCTTTTGATTACTACCTCCTGCTTTAATACTTTTAATTAGAGGCTCATTAGTTGAAGCTGGAGCGGGTACTGGGTGAACAGTTTATCCCCCTTTATCTAGCAATATTGCACATTCTGGAGCATCTGTGGATTTATCTATTTTTTCTCTACATTTAGCTGGCGCGTCCTCTATTCTAGGGGCTATTAATTTTATGTCTACTGTAATTAATATACGTGCTGAAACTTTAACTTTTGACCGTATTCCATTATTTGTGTGAAGAGTATTTGTAACGGTTATTCTCCTTCTTTTGTCATTACCTGTTCTGGCGGGAGCTATCACTATGTTGTTAACT   
>MW283087  RsM5  COX1 from Chthamalus barnesi From Ras Misela, Red Sea
ACGGCACTAAGACTTTTAATTCGAGCGGAGTTAGGTCAACCAGGTAGTTTAATTGGGGATGACCAAATTTATAATGTAATTGTAACTGCACATGCTTTTATTATAATTTTCTTTATGGTAATGCCTATTATGATTGGGGGTTTTGGTAATTGATTATTACCTCTAATATTAGGAGCTCCTGATATAGCATTTCCTCGGTTAAATAACATAAGCTTTTGATTACTACCTCCTGCTTTAATACTTTTAATTAGAGGCTCATTAGTTGAAGCTGGAGCGGGTACTGGGTGAACAGTTTATCCCCCTTTATCTAGCAATATTGCACATTCTGGAGCATCTGTGGATTTATCTATTTTTTCTCTACATTTAGCTGGTGCGTCCTCTATTCTAGGGGCTATTAATTTTATATCTACTGTAATTAATATACGTGTTGAAACTTTAACTTTTGACCGTATTCCATTATTTGTGTGAAGAGTATTTGTAACGGTTATTCTCCTTCTTTTATCATTACCTGTTCTGGCGGGAGCTATCACTATGTTGTTAACT  
>MW283088 RsM6  COX1 from Chthamalus barnesi From Ras Misela, Red Sea
ACGGCATTAAGACTTTTAATTCGAGCGGAGTTAGGTCAACCAGGTAGTTTAATTGGTGATGACCAAATTTATAATGTAATTGTAACTGCACATGCTTTTATTATAATTTTCTTTATGGTAATGCCTATTATAATTGGGGGTTTTGGTAATTGATTATTACCTCTAATATTAGGAGCTCCTGATATAGCATTTCCTCGGTTAAATAACATAAGCTTTTGATTACTGCCTCCTGCTTTAATACTTTTAATTAGAGGCTCATTAGTTGAAGCTGGAGCGGGTACTGGGTGAACAGTTTATCCCCCTCTATCTAGCAATATTGCACATTCTGGAGCATCTGTGGATTTATCTATTTTTTCTTTACATTTAGCTGGTGCGTCCTCTATTCTAGGGGCTATTAATTTTATATCTACTGTAATTAATATACGTGCTGAAACTTTAACTTTTGACCGTATTCCATTATTTGTGTGAAGAGTATTTGTAACGGTTATTCTCCTTCTTTTATCATTACCTGTTCTGGCGGGAGCTATCACTATGTTGTTAACT   
>MW283089 RsM7  COX1 from Chthamalus barnesi From Ras Misela, Red Sea
ACGGCATTAAGACTTTTAATTCGAGCGGAGTTAGGTCAACCAGGTAGTTTAATTGGTGATGACCAAATTTATAATGTAATTGTAACTGCACATGCTTTTATTATAATTTTCTTTATGGTAATGCCTATTATAATTGGGGGTTTTGGTAATTGATTATTACCTCTAATATTAGGAGCTCCTGATATAGCATTTCCTCGGTTAAATAACATAAGCTTTTGATTACTACCTCCTGCTTTAATACTTTTAATTAGAGGCTCATTAGTTGAAGCTGGAGCGGGTACTGGGTGAACAGTTTATCCCCCTCTATCTAGCAATATTGCACATTCTGGAGCATCTGTGGATTTATCTATTTTTTCTTTACATTTAGCTGGTGCGTCCTCTATTCTAGGGGCTATTAATTTTATATCTACTGTAATTAATATACGTGCTGAAACTTTAACTTTTGACCGTATTCCATTATTTGTGTGAAGAGTATTTGTAACGGTTATTCTCCTTCTTTTATCATTACCTGTTCTGGCGGGAGCTATCACTATGTTGTTAACT   
>MW283090 RsM8  COX1 from Chthamalus barnesi From Ras Misela, Red Sea
ACGgCACTAAGACTTTTAATTCGAGCGGAGTTAGGTCAACCAGGTAGTTTAATTGGTGATGACCAAATTTATAATGTAATTGTAACTGCACATGCTTTTATTATAATTTTCTTTATGGTAATGCCTATTATGATTGGGGGTTTTGGTAATTGATTATTACCTCTAATATTAGGAGCTCCTGATATAGCATTTCCTCGGTTAAATAACATAAGCTTTTGATTACTACCTCCTGCTTTAATACTTTTAATTAGAGGCTCATTAGTTGAAGCTGGAGCGGGTACTGGGTGAACAGTTTATCCCCCTTTATCTAGCAATATTGCACATTCTGGAGCATCTGTGGATTTATCTATTTTTTCTCTACATTTAGCTGGTGCGTCCTCCATTCTAGGGGCTATTAATTTTATATCTACTGTAATTAATATACGTGCTGAAACTTTAACTTTTGACCGTATTCCATTATTTGTGTGAAGAGTATTTGTAACGGTTATTCTCCTTCTTTTATCATTACCTGTTCTGGCGGGAGCTATCACTATGTTGTTAACT   
>MW283091 Oman1  COX1 from Chthamalus barnesi From the Gulf Of Oman
ACGGCATTAAGACTTTTAATTCGAGCGGAGTTAGGTCAACCAGGTAGTTTAATTGGTGATGATCAAATTTATAATGTAATTGTAACTGCACATGCTTTTATTATAATTTTCTTTATGGTAATGCCTATCATGATTGGGGGTTTTGGCAATTGATTATTGCCTCTAATATTAGGAGCTCCTGATATAGCATTTCCTCGGTTAAATAACATAAGCTTTTGATTACTACCTCCTGCTTTAATACTTTTAATTAGAGGCTCATTAGTTGAAGCTGGAGCGGGTACTGGGTGAACAGTTTATCCCCCTTTATCTAGCAATATTGCACATTCTGGGGCATCTGTGGATTTATCTATTTTTTCTCTACATTTAGCTGGTGCGTCCTCTATTCTAGGGGCTATTAATTTCATATCTACTGTAATTAATATACGTGCTGAAACTTTAACTTTTGACCGTATTCCATTATTCGTGTGAAGAGTATTTGTAACGGTTATTCTCCTTCTTTTATCATTACCTGTTCTGGCGGGAGCTATCACTATGTTGTTAACT  
>MW283092  Oman2  COX1 from Chthamalus barnesi From the Gulf Of Oman
ACGGCATTAAGACTTTTAATTCGAGCGGAGTTAGGTCAACCAGGTAGTTTAATTGGTGATGACCAAATTTATAATGTAATTGTAACTGCACATGCTTTTATTATAATTTTCTTTATGGTAATGCCTATTATGATTGGGGGTTTTGGTAATTGATTATTGCCTCTAATATTAGGAGCTCCTGATATAGCATTTCCTCGGTTAAATAACATAAGCTTTTGATTACTACCTCCTGCTTTAATACTTTTAATTAGAGGCTCATTAGTTGAAGCTGGAGCGGGTACTGGGTGAACAGTTTATCCCCCTTTATCTAGCAATATTGCACATTCTGGAGCATCTGTGGATTTATCTATTTTTTCTCTACATTTAGCTGGTGCGTCCTCTATTCTAGGGGCTATTAATTTTATATCTACTGTAATTAATATACGTGCTGAAACTTTAACTTTTGATCGTATTCCATTATTTGTGTGAAGAGTATTTGTAACGGTTATTCTCCTTCTTTTATCATTACCTGTTCTGGCGGGAGCTATCACTATGTTGTTAACT   
>MW283093 PrG1  COX1 from Chthamalus barnesi From The Persian Gulf
ACGGCATTAAGACTTTTAATTCGAGCGGAGTTAGGTCAACCAGGTAGTTTAATTGGTGATGATCAAATTTATAATGTAATTGTAACTGCACATGCTTTTATTATAATTTTCTTTATGGTAATGCCTATTATGATTGGGGGTTTTGGCAATTGATTATTGCCTCTAATATTAGGAGCTCCTGATATAGCATTTCCTCGGTTAAATAACATAAGCTTTTGATTACTACCTCCTGCTTTAATACTTTTAATTAGAGGCTCATTAGTTGAAGCCGGAGCGGGTACTGGGTGAACAGTTTATCCCCCTTTATCTAGCAATATTGCACATTCTGGAGCATCTGTGGATTTATCTATTTTTTCTCTACATTTAGCTGGTGCGTCCTCTATTCTAGGGGCTATTAATTTTATATCTACTGTAATTAATATACGTGCTGAAACTTTAACTTTTGACCGTATTCCATTATTTGTGTGAAGAGTATTTGTAACGGTTATTCTCCTTCTTTTATCATTACCTGTTCTGGCGGGAGCTATCACTATGTTGTTAACt  
>MW283094  PrG2  COX1 from Chthamalus barnesi From The Persian Gulf
ACGGCATTAAGACTTTTAATTCGAGCGGAGTTAGGTCAACCAGGTAGTTTAATTGGTGATGACCAAATTTATAATGTAATTGTAACTGCACATGCTTTTATTATAATTTTCTTTATGGTAATGCCTATTATGATTGGGGGTTTTGGTAATTGATTATTGCCTCTAATATTAGGAGCTCCTGATATAGCATTTCCTCGGTTAAATAACATAAGCTTTTGATTACTACCTCCTGCTTTAATACTTTTAATTAGAGGCTCATTAGTTGAAGCTGGAGCGGGTACTGGGTGAACAGTTTATCCCCCTTTATCTAACAATATTGCACATTCTGGAGCATCTGTGGATTTATCTATTTTTTCTCTACATTTAGCTGGTGCGTCCTCTATTCTAGGGGCTATTAATTTTATATCTACTGTAATTAATATACGTGCTGAAACTTTAACTTTTGATCGTATTCCATTATTTGTGTGAAGAGTATTTGTAACGGTTATTCTCCTTCTTTTATCATTACCTGTTCTGGCGGGAGCTATCACTATGTTGTTAACT   
>MW283095 Ymn1  COX1 from Chthamalus barnesi From Yemen
ACGGCATTAAGACTTTTAATTCGAGCGGAGTTAGGTCAACCAGGTAGTTTAATTGGTGATGACCAAATTTATAATGTAATTGTAACTGCACATGCTTTTATTATAATTTTCTTTATGGTAATGCCTATTATGATTGGGGGTTTTGGTAATTGATTATTGCCTCTAATATTAGGAGCTCCTGATATAGCATTTCCTCGGTTAAATAACATAAGCTTTTGATTACTACCTCCTGCTTTAATACTTTTAATTAGAGGCTCATTAGTTGAAGCTGGAGCGGGTACTGGGTGAACAGTTTATCCCCCTTTATCTAGCAATATTGCACATTCTGGAGCATCTGTGGATTTATCTATTTTTTCTCTACATTTAGCTGGTGCGTCTTCTATTCTAGGGGCTATTAATTTTATATCTACTGTAATTAATATACGTGCTGAAACTTTAACTTTTGACCGTATTCCATTATTTGTGTGAAGAGTATTTGTGACGGTTATTCTCCTTCTTTTATCATTACCTGTTCTGGCGGGAGCTATCACTATGTTGTTAACT   
>MW283096 Ymn2  COX1 from Chthamalus barnesi From Yemen
ACGGCATTAAGACTTTTAATTCGAGCGGAGTTAGGTCAACCAGGTAGTTTAATTGGTGATGACCAAATTTACAATGTAATTGTAACTGCACATGCTTTTATTATAATTTTCTTTATGGTAATGCCTATTATGATTGGGGGTTTTGGAAATTGATTATTGCCTCTAATATTAGGAGCTCCTGATATAGCATTTCCTCGGTTAAATAACATAAGCTTTTGATTACTACCTCCTGCTTTAATACTTTTAATTAGAGGCTCATTAGTTGAAGCTGGAGCGGGTACTGGGTGAACAGTTTATCCCCCTTTATCTAGCAATATTGCACATTCTGGAGCATCTGTGGATTTATCTATTTTTTCTCTACATTTAGCTGGTGCGTCCTCTATTCTGGGGGCTATTAATTTCATATCTACTGTAATTAATATACGTGCTGAAACTTTAACTTTTGACCGTATTCCATTATTTGTGTGAAGAGTATTTGTAACGGTTATTCTCCTTCTTTTATCATTACCTGTTCTGGCGGGAGCTATCACTATGTTGTTAACT 
>MW283097 Syd1  COX1 from Chthamalus antennatus From Sydney, Australia
ACAGCTCTAAGACTTTTAATTCGAGCAGAATTAGGTCAACCCGGAAGTTTAATTGGGGACGACCAGATTTATAATGTAATTGTAACTGCACATGCATTTATTATAATTTTTTTCATAGTAATGCCTATTATAATTGGGGGTTTTGGAAATTGATTACTACCGTTAATATTGGGAGCCCCTGATATGGCTTTCCCACGATTAAATAATATGAGCTTTTGATTACTACCTCCTGCTTTAATATTATTAATTAGTGGGTCTTTAGTAGAAGCCGGAGCTGGGACAGGATGAACTGTCTATCCGCCTTTATCAAGTAATATTGCTCATTCCGGTGCTTCAGTAGATTTATCTATTTTTTCTTTACATTTAGCTGGAGCTTCTTCAATTTTAGGTGCTATTAATTTTATATCTACAGTTATTAATATACGGGCAGAAACATTAACTTTTGATCGTATCCCCTTGTTTGTTTGGAGAGTTTTCGTAACTGTAATTCTTCTCTTATTATCTTTACCCGTATTGGCTGGTGCTATTACTATACTACTAACT   
>MW283098 Syd2  COX1 from Chthamalus antennatus From Sydney, Australia
ACAGCTCTAAGACTTTTAATTCGAGCAGAATTAGGCCAACCCGGAAGTTTAATTGGGGACGACCAGATCTATAATGTAATTGTAACTGCACATGCATTTATTATAATTTTTTTCATAGTAATGCCTATTATAATTGGGGGTTTTGGAAATTGATTACTACCGTTAATATTGGGAGCCCCTGATATGGCTTTCCCACGATTAAATAATATGAGCTTTTGACTACTACCTCCTGCTCTAATATTATTAATTAGTGGGTCTCTAGTAGAAGCCGGAGCTGGGACAGGATGAACTGTCTACCCGCCTTTATCAAGTAATATTGCTCATTCCGGTGCTTCAGTAGATTTATCTATTTTTTCTTTACATTTAGCTGGAGCTTCTTCAATTTTAGGTGCTATTAATTTTATGTCTACAGTTATTAATATACGGGCAGAAACATTAACTTTTGATCGTATCCCATTGTTTGTTTGGAGAGTTTTTGTAACTGTAATTCTTCTCTTATTATCTTTACCTGTATTGGCTGGTGCTATTACTATACTACTAACT   
>MW283099 HK1  COX1 from Chthamalus neglectus From Hong Kong
ACAGCACTTAGATTATTAATTCGGGCAGAACTAGGTCAACCTGGAAGTTTAATTGGGGATGACCAAATTTATAATGTTATTGTTACTGCCCATGCTTTTATTATAATTTTCTTTATAGTAATACCTATTATAATTGGGGGTTTTGGTAATTGATTATTACCTTTAATACTTGGGGCCCCAGATATAGCTTTTCCTCGGCTTAATAATATAAGTTTTTGACTTTTACCACCCGCACTTATATTATTAATTAGTGGTTCTTTAGTAGAAGCAGGAGCAGGTACAGGTTGAACAGTTTATCCTCCCCTATCCAGTAATATTGCTCATTCAGGTGCTTCTGTAGATTTATCTATTTTTTCTTTACATTTAGCAGGTGCATCTTCTATTTTAGGTGCTATTAATTTTATATCTACAGTAATTAATATACGGGCTGAAACTTTAACTTTCGATCGAATTCCTCTTTTTGTGTGAAGTGTTTTTGTAACTGTAATTTTACTACTTTTATCTTTACCTGTTTTAGCAGGAGCTATTACCATACTACTAACT   
>MW283100  HK2  COX1 from Chthamalus neglectus From Hong Kong
ACAGCACTTAGATTATTAATTCGGGCAGAACTAGGTCAACCTGGAAGTTTAATTGGGGATGATCAAATTTATAATGTTATTGTTACTGCTCATGCTTTTATTATAATTTTCTTTATAGTAATACCTATTATAATTGGGGGTTTTGGTAATTGATTATTACCTTTAATACTTGGGGCCCCAGATATAGCTTTTCCTCGGCTTAATAATATAAGTTTTTGACTTTTACCACCCGCACTTATATTATTAATTAGTGGTTCTTTAGTAGAAGCAGGAGCAGGTACAGGTTGAACAGTCTATCCTCCTCTATCCAGTAATATTGCTCATTCAGGTGCTTCTGTAGATTTATCTATTTTTTCTTTACATTTAGCAGGTGCATCTTCTATTTTAGGTGCTATTAATTTTATATCTACAGTAATTAATATACGGGCTGAAACTTTAACTTTCGATCGAATTCCTCTTTTTGTGTGAAGTGTTTTTGTAACTGTAATTTTACTACTTTTATCTTTACCTGTTTTAGCAGGAGCTATTACCATACTACTAACT   
>MW283101 Jap1  COX1 from Chthamalus challengeri From Japan
ACTGCTTTAAGTATACTAATTCGAGCAGAACTAGGTCAACCTGGAAGATTAATTGGGGATGATCAAATTTATAATGTAATTGTAACCGCTCATGCATTTATTATAATTTTTTTTATAGTAATACCTATTATAATTGGGGGTTTTGGTAATTGATTATTACCTCTAATATTAGGAGCTCCTGATATAGCTTTTCCTCGATTAAATAATATAAGTTTTTGACTTCTACCTCCTGCCTTAATGCTTCTTATTAGAGGTTCACTAGTAGAAGCTGGGGCTGGTACTGGTTGAACAGTTTATCCTCCTTTGTCTAGTAATATTGCTCATTCAGGGGCTTCCGTAGATTTGTCCATTTTTTCTCTTCATCTAGCTGGGGCTTCTTCTATTCTTGGGGCGATTAATTTTATATCTACTGTGATCAATATGCGTGCTGAAACTTTAACCTTTGATCGAATTCCTCTTTTTGTTTGAAGAGTTTTTGTGACAGTAATTTTACTACTATTATCTTTACCAGTTTTAGCTGGGGCAATTACTATGCTTTTAACT   
>MW283102 NCL1  COX1 from Chthamalus moro From New Calaledonia
ACTGCCCTTAGTTTATTAATTCGCGCAGAATTAGGTCAACCAGGAAGCTTAATTGGAGATGACCAAATTTATAATGTAATTGTAACTGCTCACGCATTCATCATAATTTTTTTCATAGTGATACCTATTATAATTGGAGGATTTGGAAATTGATTATTACCTTTAATACTTGGAGCTCCAGATATGGCATTTCCTCGTTTAAATAACATAAGTTTCTGACTTTTGCCTCCAGCTCTAATACTTTTAATTAGTGGATCTTTAGTAGAAGCCGGGGCTGGTACAGGATGAACTGTTTATCCTCCTTTGTCAAGTAATATCGCTCATTCTGGTGCTTCTGTAGATTTATCAATTTTTTCTCTACACTTAGCCGGGGCTTCTTCTATTTTAGGAGCAATTAATTTCATATCAACTGTTATTAATATGCGAGCTGAGACTTTAACTTTCGATCGTATTCCTTTATTTGTTTGAAGTGTATTTGTTACTGTGATTCTTCTTCTTCTATCTTTACCTGTATTAGCAGGGGCAATCACTATGTTGTTAACT    
>MW283103 NCL2  COX1 from Chthamalus moro From New Calaledonia
ACTGCCCTTAGTTTATTAATTCGCGCAGAATTAGGTCAACCAGGAAGCTTAATTGGAGATGACCAAATTTATAATGTAATTGTAACTGCTCACGCATTCATCATAATTTTTTTCATAGTGATACCTATTATAATTGGAGGATTTGGAAATTGATTATTACCTTTAATACTTGGAGCTCCAGATATGGCATTTCCTCGTTTAAATAACATAAGCTTCTGACTTTTGCCTCCAGCTCTAATACTTTTAATTAGTGGATCTTTAGTAGAAGCCGGGGCTGGTACAGGATGAACTGTTTATCCTCCTTTGTCAAGTAATATCGCTCATTCTGGTGCTTCTGTAGATTTATCAATTTTTTCTCTACACTTAGCCGGGGCTTCTTCTATTTTAGGAGCAATTAATTTTATATCAACTGTTATTAATATGCGAGCTGAGACTTTAACTTTCGATCGTATTCCTTTATTTGTTTGAAGTGTATTTGTTACTGTGATTCTTCTTCTTCTATCTTTACCTGTATTAGCAGGGGCAATCACTATGTTGTTAACT    
>MW283104 Twn1  COX1 from Chthamalus moro From Taiwan
ACTGCCCTTAGTTTATTAATTCGTGCAGAACTAGGTCAACCAGGAAGCTTAATTGGAGATGACCAAATTTATAATGTAATTGTAACTGCTCACGCATTCATCATAATTTTTTTCATAGTGATACCTATTATAATTGGAGGATTTGGAAATTGATTATTACCTTTAATACTTGGAGCTCCAGATATGGCATTTCCTCGTTTAAATAATATAAGCTTTTGACTTTTGCCTCCAGCTCTAATACTTTTAATTAGCGGATCTTTAGTAGAAGCTGGGGCTGGTACAGGATGAACTGTTTATCCTCCTTTGTCAAGTAATATCGCTCATTCTGGTGCTTCTGTAGATTTATCAATTTTTTCTCTCCACTTAGCAGGGGCTTCTTCTATTTTAGGAGCAATTAATTTTATATCAACTGTTATTAATATGCGAGCTGAGACTTTAACTTTCGATCGTATTCCTTTATTTGTTTGAAGTGTATTTGTTACTGTGATTCTTCTTCTTCTATCTTTACCTGTATTAGCAGGGGCAATTACTATGTTGTTAACT   
>MW283105  DrbSA1  COX1 from Chthamalus dentatus From Durban, South Africa
ACTGCTTTAAGATTATTAATTCGTGCAGAATTGGGTCAACCTGGAAGATTAATTGGGGATGACCAGATTTATAATGTGATTGTTACTGCCCATGCTTTCATTATGATTTTCTTTATAGTAATGCCAATTATAATTGGAGGTTTTGGAAATTGATTATTACCCTTAATACTTGGAGCTCCCGACATGGCCTTCCCTCGATTAAATAATATAAGTTTTTGACTTCTTCCCCCAGCTTTAATACTATTAATTAGAGGATCTTTGGTTGAGGCGGGAGCAGGAACAGGATGAACGGTGTATCCTCCTTTATCTAGAAATATTGCCCATTCAGGAGCTTCCGTAGATTTATCAATTTTTTCTTTACATTTAGCTGGGGCTTCTTCAATTTTAGGGGCTATTAATTTTATATCAACAGTAATTAATATACGGGCTGAAACTTTAACTTTTGATCGAATCCCTTTATTTGTATGAAGTGTCTTTGTAACTGTAATTTTATTATTATTATCTTTACCTGTACTAGCGGGTGCTATTACGATGTTATTAACT   
>MW283106  MD10  COX1 from Chthamalus dentatus From Morondova, Madagascar
ACTGCTTTAAGTTTATTAATTCGTGCAGAATTGGGTCAACCTGGAAGATTAATTGGGGATGACCAGATTTATAATGTGATTGTTACTGCCCATGCTTTCATTATGATTTTCTTTATAGTAATGCCAATTATAATTGGAGGTTTTGGAAATTGATTATTACCCTTAATACTTGGAGCTCCTGACATGGCCTTCCCTCGATTAAATAATATAAGTTTTTGACTTCTTCCCCCAGCTTTAATACTATTAATTAGAGGATCTTTGGTTGAGGCGGGAGCAGGAACAGGATGAACGGTGTATCCTCCTTTATCTAGAAATATTGCCCATTCAGGAGCTTCCGTAGACTTATCAATTTTTTCTTTACATTTAGCTGGGGCTTCTTCAATTTTAGGGGCTATTAATTTTATATCAACAGTAATTAATATACGGGCTGAAACTTTAACTTTTGATCGAATTCCTTTATTTGTATGAAGTGTCTTTGTAACTGTGATTTTATTACTATTATCTTTACCTGTACTAGCAGGTGCTATTACAATGTTATTAACT   
>MW283107 MD11  COX1 from Chthamalus dentatus From Morondova, Madagascar
ACTGCTTTAAGTTTATTAATTCGTGCAGAATTAGGTCAACCTGGAAGATTAATTGGTGATGACCAGATTTATAATGTGATTGTAACTGCCCATGCTTTCATTATGATTTTCTTTATAGTAATGCCAATTATAATTGGAGGTTTTGGAAATTGATTATTACCATTAATACTTGGAGCTCCCGACATGGCCTTCCCTCGATTAAATAATATAAGTTTTTGACTTCTTCCCCCAGCTTTAATACTATTAATTAGAGGATCTTTGGTTGAGGCGGGAGCAGGAACAGGATGAACGGTGTATCCTCCTTTATCTAGAAATATTGCCCATTCAGGAGCTTCCGTAGATTTATCAATTTTTTCTTTACATTTAGCTGGGGCTTCTTCAATTTTAGGGGCTATTAATTTTATATCTACAGTAATTAATATACGGGCTGAAACTTTAACTTTTGATCGAATCCCTTTATTTGTATGAAGTGTCTTTGTAACTGTAATTTTATTGTTATTATCTTTACCTGTACTAGCGGGTGCTATTACGATGTTATTAACT   
>MW283108 MD12  COX1 from Chthamalus dentatus From Morondova, Madagascar
ACTGCTTTAAGTTTATTAATTCGTGCAGAATTGGGTCAACCTGGAAGATTAATTGGGGATGACCAGATTTATAATGTGATTGTTACTGCCCATGCTTTCATTATAATTTTCTTTATAGTAATACCAATTATAATTGGAGGTTTTGGAAATTGATTATTACCCTTAATACTTGGAGCTCCTGACATGGCCTTCCCTCGATTAAATAATATAAGTTTTTGACTTCTTCCCCCAGCTTTAATACTATTGATTAGAGGATCTTTGGTTGAGGCGGGAGCAGGAACAGGATGAACGGTGTATCCTCCTTTATCTAGAAATATTGCCCATTCAGGAGCTTCCGTAGACTTATCAATTTTTTCTTTACATTTAGCTGGGGCTTCTTCAATTTTAGGGGCTATTAATTTTATATCAACAGTAATTAATATACGGGCTGAAACTTTAACTTTTGATCGAATCCCTTTATTTGTATGAAGTGTCTTTGTAACTGTGATTTTATTACTATTATCTTTACCTGTACTAGCGGGTGCTATTACGATGTTATTAACT   
>MW283109 MD13  COX1 from Chthamalus dentatus From Morondova, Madagascar
ACTGCTTTAAGTTTATTAATTCGTGCAGAATTGGGTCAACCTGGAAGATTAATTGGGGATGACCAAATTTATAATGTTATTGTTACTGCTCATGCTTTTATTATGATTTTCTTTATAGTAATGCCAATTATAATTGGAGGTTTTGGAAATTGATTATTACCCTTAATACTTGGAGCTCCCGACATGGCCTTCCCTCGATTAAATAATATAAGTTTTTGACTTCTTCCCCCAGCTTTAATACTATTAATTAGAGGATCTTTGGTTGAGGCGGGAGCAGGAACAGGATGAACGGTGTATCCTCCTCTATCTAGAAATATTGCCCATTCAGGAGCTTCCGTAGATTTATCAATTTTTTCTTTACATTTAGCTGGGGCTTCTTCAATTTTAGGGGCTATTAATTTCATATCAACAGTAATTAATATACGGGCTGAAACCTTAACTTTTGATCGAATCCCTTTATTTGTATGAAGTGTCTTTGTAACTGTAATTTTATTGTTATTATCTTTACCTGTACTAGCGGGTGCTATTACGATGTTATTAACT   
>MW283110 MD14  COX1 from Chthamalus dentatus From Morondova, Madagascar
ACTGCTTTAAGTTTATTAATTCGTGCAGAATTAGGTCAACCTGGAAGATTAATTGGTGATGACCAGATTTATAATGTGATTGTAACTGCCCATGCTTTCATTATGATTTTCTTTATAGTAATGCCAATTATAATTGGAGGTTTTGGAAATTGATTATTACCATTAATACTTGGAGCTCCCGACATGGCCTTCCCTCGATTAAATAATATAAGTTTTTGACTTCTTCCCCCAGCTTTAATACTATTAATTAGAGGATCTTTGGTTGAGGCGGGAGCAGGAACAGGATGAACGGTGTATCCTCCTTTATCTAGAAATATTGCCCATTCAGGAGCTTCCGTAGATTTATCAATTTTTTCTTTACATTTAGCTGGGGCTTCTTCAATTTTAGGGGCTATTAATTTTATATCTACAGTAATTAACATACGGGCTGAAACTTTAACTTTTGATCGAATCCCTTTATTTGTATGAAGTGTCTTTGTAACTGTAATTTTATTGTTATTATCTTTACCTGTACTAGCGGGTGCTATTACGATGTTATTAACT  
>MW283111 MD15  COX1 from Chthamalus dentatus From Morondova, Madagascar
ACTGCTTTAAGTTTATTAATTCGTGCAGAATTAGGTCAACCTGGAAGATTAATTGGTGATGACCAGATTTATAATGTGATTGTAACTGCCCATGCTTTCATTATGATTTTCTTTATAGTAATGCCAATTATAATTGGAGGTTTTGGAAATTGATTATTACCATTAATACTTGGAGCTCCCGACATGGCCTTCCCTCGATTAAATAATATAAGTTTTTGACTTCTTCCCCCAGCTTTAATACTATTAATTAGAGGATCTTTGGTTGAGGCGGGAGCAGGAACAGGATGAACGGTGTATCCTCCTTTATCTAGAAATATTGCCCATTCAGGAGCTTCCGTAGATTTATCAATTTTTTCTTTACATTTAGCTGGGGCTTCTTCAATTTTAGGGGCTATTAATTTTATATCTACAGTAATTAATATACGGGTTGAAACTTTAACTTTTGATCGAATCCCTTTATTTGTATGAAGTGTCTTTGTAACTGTAATTTTATTGTTATTATCTTTACCTGTACTAGCGGGTGCTATTACGATGTTATTAACT   
>MW283112 MD16  COX1 from Chthamalus dentatus From Morondova, Madagascar
ACTGCTTTAAGTTTATTAATTCGTGCAGAATTAGGTCAACCTGGAAGATTAATTGGTGATGACCAGATTTATAATGTGATTGTAACTGCCCATGCTTTCATTATGATTTTCTTTATAGTAATGCCAATTATAATTGGAGGTTTTGGAAATTGATTATTACCATTAATACTTGGAGCTCCCGACATGGCCTTCCCTCGATTAAATAATATAAGTTTTTGACTTCTTCCCCCAGCTTTAATACTATTAATTAGAGGATCTTTGGTTGAGGCGGGAGCAGGAACAGGATGAACGGTGTATCCTCCTTTATCTAGAAATATTGCCCATTCAGGAGCTTCCGTAGATTTATCAATTTTTTCTTTACATTTAGCTGGGGCTTCTTCAATTTTAGGGGCTATTAATTTTATATCTACAGTAATTAATATACGGGCTGAAACTTTAACTTTTGATCGAATCCCTTTATTTGTATGAAGTGTCTTTGTAACTGTAATTTTATTGTTATTATCTTTACCTGTACTAGCGGGTGCTATTACGATGTTATTAACT   
>MW283113 MD17  COX1 from Chthamalus dentatus From Morondova, Madagascar
ACTGCTTTAAGTTTATTAATTCGTGCAGAATTAGGTCAACCTGGAAGATTAATTGGTGATGACCAGATTTATAATGTGATTGTAACTGCCCATGCTTTCATTATGATTTTCTTTATAGTAATGCCAATTATAATTGGAGGTTTTGGAAATTGATTATTACCATTAATACTTGGAGCTCCCGACATGGCCTTCCCTCGATTAAATAATATAAGTTTTTGACTTCTTCCCCCAGCTTTAATACTATTAATTAGAGGATCTTTGGTTGAGGCGGGAGCAGGAACAGGATGAACGGTGTATCCTCCTTTATCTAGAAATATTGCCCATTCAGGAGCTTCCGTAGATTTATCAATTTTTTCTTTACATTTAGCTGGGGCTTCTTCAATTTTAGGGGCTATTAATTTTATATCTACAGTAATTAATATACGGGCTGAAACTTTAACTTTTGATCGAATCCCTTTATTTGTATGAAGTGTCTTTGTAACTGTAATTTTATTGTTATTATCTCTACCTGTACTAGCGGGTGCTATTACGATGTTATTAACT   
>MW283114  MD18  COX1 from Chthamalus dentatus From Morondova, Madagascar
ACTGCTTTAAGTTTATTAATTCGTGCAGAATTGGGTCAACCTGGAAGATTAATTGGGGATGACCAGATTTATAATGTGATTGTTACTGCCCATGCTTTCATTATGATTTTCTTTATAGTAATGCCAATTATAATTGGAGGTTTTGGAAATTGATTATTACCCTTAATACTTGGAGCTCCCGACATGGCCTTCCCTCGATTAAATAATATAAGTTTTTGACTTCTTCCCCCAGCTTTAATACTATTAATTAGAGGATCTTTGGTTGAGGCGGGAGCAGGAACAGGATGAACGGTGTATCCTCCTTTATCTAGAAATATTGCCCATTCAGGAGCTTCTGTAGATTTATCAATTTTTTCTTTACATTTAGCTGGGGCTTCTTCAATTTTAGGGGCTATTAATTTTATATCAACAGTAATTAATATACGGGCTGAAACTTTAACTTTTGATCGAATCCCTTTATTTGTATGAAGTGTCTTTGTAACTGTAATTTTATTATTATTATCTTTACCTGTACTAGCGGGTGCTATTACGATGTTATTAACT   
>MW283115 MD19  COX1 from Chthamalus dentatus From Morondova, Madagascar
ACTGCTTTAAGTTTATTAATTCGTGCAGAATTAGGTCAACCTGGAAGATTAATTGGTGATGACCAGATTTATAATGTGATTGTAACTGCCCATGCTTTCATTATGATTTTCTTTATAGTAATGCCAATTATAATTGGAGGTTTTGGAAATTGATTATTACCATTAATACTTGGAGCTCCTGACATGGCCTTCCCTCGATTAAATAATATAAGTTTTTGACTTCTTCCCCCAGCTTTAATACTATTAATTAGAGGATCTTTGGTTGAGGCGGGAGCAGGAACAGGATGAACGGTGTATCCTCCTTTATCTAGAAATATTGCCCATTCAGGAGCTTCCGTAGATTTATCAATTTTTTCTTTACATTTAGCTGGGGCTTCTTCAATTTTAGGGGCTATTAATTTTATATCTACAGTAATTAATATACGGGCTGAAACTTTAACTTTTGATCGAATCCCTTTATTTGTATGAAGTGTCTTTGTAACTGTAATTTTATTGTTATTATCTTTACCTGTACTAGCGGGTGCTATTACGATGTTATTAACT  
>MW283116 MD24  COX1 from Chthamalus dentatus From MoronDova, Madagascar
ACTGCTTTAAGTTTATTAATTCGTGCAGAATTAGGTCAACCTGGAAGATTAATTGGTGATGACCAGATTTATAATGTGATTGTAACTGCCCATGCTTTCATTATAATTTTCTTTATAGTAATGCCAATTATAATTGGAGGTTTTGGAAATTGATTATTACCATTAATACTTGGAGCTCCCGACATGGCCTTCCCTCGATTAAATAATATAAGTTTTTGACTTCTTCCCCCAGCTTTAATACTATTAATTAGAGGATCTCTGGTTGAGGCGGGAGCAGGAACAGGATGAACGGTGTATCCTCCTTTATCTAGAAATATTGCCCATTCAGGAGCTTCCGTAGATTTATCAATTTTTTCTTTACATTTAGCTGGGGCTTCTTCAATTTTAGGGGCTATTAATTTTATATCTACAGTAATTAATATACGGGCTGAAACTTTAACTTTTGATCGAATTCCTTTATTTGTATGAAGTGTCTTTGTAACTGTAATTTTATTGTTATTATCTTTACCTGTACTAGCTGGTGCTATTACGATGTTATTAACT 

Retrived from GenBank

>EU304403 COX1 from Chthamalus malayensis IM-Clade
ACTGCTCTAAGACTATTAATTCGTGCTGAGTTAGGACAACCTGGAAGATTAATTGGGGATGACCAGATTTATAATGTAATTGTAACAGCTCATGCATTTATTATAATTTTTTTTATAGTTATACCAATTATAATTGGGGGGTTTGGAAATTGGTTATTACCTTTAATACTTGGAGCTCCTGATATAGCTTTTCCTCGTCTTAATAATATAAGATTTTGACTTCTACCTCCCGCTTTGATATTATTAATTAGAGGTTCTTTAGTAGAAGCAGGGGCTGGGACTGGTTGAACAGTTTATCCTCCTTTATCGAGAAATATTGCTCATTCTGGTGCTTCTGTAGATCTATCAATTTTCTCTTTACATTTAGCTGGAGCATCTTCAATTTTAGGTGCCATTAATTTTATATCAACAGTAATTAATATACGTGCTGAAACTTTAACTTTTGATCGAATTCCATTGTTCGTTTGAAGTGTGTTTGTAACTGTAATTTTATTACTTTTATCTTTACCGGTATTAGCAGGTGCTATCACAATATTGTTAACT
>EU304402 COX1 from Chthamalus malayensis IM-Clade
ACTGCTCTAAGATTATTAATTCGTGCTGAGTTAGGACAACCTGGAAGATTAATTGGGGATGACCAGATTTATAATGTAATTGTAACAGCTCATGCATTTATTATAATTTTTTTTATAGTTATACCAATTATAATTGGGGGGTTTGGAAATTGGTTATTACCTTTAATACTTGGAGCTCCTGATATAGCTTTTCCTCGTCTTAATAATATAAGATTTTGACTTCTACCTCCCGCTTTGATATTATTAATTAGAGGTTCTTTAGTAGAAGCAGGGGCTGGGACTGGTTGAACAGTTTACCCTCCTTTATCGAGAAATATTGCTCATTCTGGTGCTTCTGTAGATTTATCAATTTTCTCTTTACATTTAGCTGGAGCATCTTCAATTTTAGGTGCCATTAATTTTATATCAACAGTAATTAATATACGTGCTGAAACTTTAACTTTTGATCGAATTCCATTGTTCGTTTGAAGTGTATTTGTAACTGTAATTTTATTACTTTTATCTTTACCGGTATTAGCAGGTGCTATCACAATATTGTTAACT
>EU304401 COX1 from Chthamalus malayensis IM-Clade
ACTGCTCTAAGACTATTAATTCGTGCTGAGTTAGGACAACCTGGAAGATTAATTGGGGATGACCAGATTTATAATGTAATTGTAACAGCTCATGCATTTATTATAATTTTTTTTATAGTTATACCAATTATAATTGGGGGGTTTGGAAATTGGTTATTACCTTTAATACTTGGAGCTCCTGATATAGCTTTTCCTCGTCTTAATAATATAAGATTTTGACTTCTACCCCCCGCTTTGATATTATTAATTAGAGGTTCTTTAGTAGAAGCAGGGGCTGGGACTGGTTGAACAGTTTACCCTCCTTTATCGAGAAATATTGCTCATTCTGGTGCTTCTGTAGATCTATCAATTTTCTCTTTACATTTAGCTGGAGCATCTTCAATTTTAGGTGCCATTAATTTTATATCAACAGTAATTAATATACGTGCTGAAACTTTAACTTTTGATCGAATTCCATTGTTCGTTTGAAGTGTGTTTGTAACTGTAATTTTATTACTTTTATCTTTACCGGTATTAGCAGGTGCTATCACAATATTGTTAACT
>EU304400 COX1 from Chthamalus malayensis IM-Clade
ACTGCTCTAAGACTATTAATTCGTGCTGAGTTAGGACAACCTGGAAGATTAATTGGGGATGACCAGATTTATAATGTAATTGTAACAGCTCATGCATTTATTATAATTTTTTTTATAGTTATACCAATTATAATTGGGGGGTTTGGAAATTGGTTATTACCTTTAATACTTGGAGCTCCTGATATAGCTTTTCCTCGTCTTAATAATATAAGATTTTGACTTCTACCTCCCGCTTTGATATTATTAATTAGAGGTTCTTTAGTAGAAGCAGGGGCTGGGACTGGTTGAACAGTTTACCCTCCTTTATCGAGAAATATTGCTCATTCTGGTGCTTCTGTAGATCTATCAATTTTCTCTTTACATTTAGCTGGAGCATCTTCAATTTTAGGTGCCATTAATTTTATATCAACAGTAATTAATATACGTGCTGAAACTTTAACTTTTGATCGAATTCCATTGTTCGTTTGAAGTGTGTTTGTAACTGTAATTTTATTACTTTTATCTTTACCGGTATTAGCAGGTGCTATCACAATATTGTTAACT
>EU304399I COX1 from Chthamalus malayensis M-Clade
ACTGCTCTTAGACTATTAATTCGTGCTGAGTTAGGACAACCTGGAAGATTAATTGGGGATGACCAGATTTATAATGTAATTGTAACAGCTCATGCATTTATTATAATTTTTTTTATAGTTATACCAATTATAATTGGGGGGTTTGGAAATTGGTTATTACCTTTAATACTTGGAGCTCCTGATATAGCTTTTCCTCGTCTTAATAATATAAGATTTTGACTTTTACCTCCCGCTTTGATATTATTAATTAGAGGTTCTTTAGTAGAAGCAGGGGCTGGGACTGGTTGAACAGTTTACCCTCCTTTATCGAGAAATATTGCTCATTCTGGTGCTTCTGTAGATCTATCAATTTTCTCTTTACATTTAGCTGGAGCATCTTCAATTTTAGGTGCCATTAATTTTATATCAACAGTAATTAATATACGTGCTGAAACTTTAACTTTTGATCGAATTCCATTGTTCGTTTGAAGTGTGTTTGTAACTGTAATTTTATTACTTTTATCTTTACCGGTATTAGCAGGTGCTATCACAATATTGTTAACT
>JQ754848 COX1 from Chthamalus malayensis IM-Clade
ACTGCTTTAAGACTATTAATTCGTGCTGAGTTAGGACAACCTGGAAGATTAATTGGGGATGACCAGATTTATAATGTAATTGTAACAGCTCATGCATTTATTATAATTTTTTTTATAGTTATACCAATTATAATTGGGGGGTTTGGAAATTGGTTATTACCTTTAATACTTGGAGCTCCTGATATAGCTTTTCCTCGTCTTAATAATATAAGATTTTGACTTCTACCTCCCGCTTTAATATTATTAATTAGAGGTTCTTTAGTAGAAGCAGGGGCTGGGACTGGTTGAACAGTTTACCCTCCTTTATCGAGAAATATTGCTCATTCTGGTGCTTCTGTAGATCTATCAATTTTCTCTTTACATTTAGCTGGAGCATCTTCAATTTTAGGTGCCATTAATTTTATATCAACAGTAATTAATATACGTGCTGAAACTTTAACTTTTGATCGAATTCCATTGTTTGTTTGAAGTGTGTTTGTAACTGTAATTTTATTACTTTTATCTTTACCGGTATTAGCAGGTGCTATCACAATATTGTTAACT
>JQ754847 COX1 from Chthamalus malayensis IM-Clade
ACTGCTCTAAGACTATTAATTCGTGCTGAGTTAGGACAACCTGGAAGATTAATTGGGGATGACCAGATTTATAATGTAATTGTAACAGCTCATGCATTTATTATAATTTTTTTTATAGTTATACCAATTATAATTGGGGGGTTTGGAAATTGGTTATTACCTTTAATACTTGGAGCTCCTGATATAGCTTTTCCTCGTCTTAATAATATAAGATTTTGACTTCTACCTCCCGCTTTGATATTATTAATTAGAGGTTCTTTAGTAGAAGCAGGGGCTGGGACTGGTTGAACAGTTTATCCTCCTTTATCGAGAAATATTGCTCATTCTGGTGCTTCTGTAGATCTATCAATTTTTTCTTTACATTTAGCTGGAGCATCTTCAATTTTAGGTGCCATTAATTTTATATCAACAGTAATTAATATACGTGCTGAAACTTTAACTTTTGATCGAATTCCATTGTTCGTTTGAAGTGTGTTTGTAACTGTAATTTTATTACTTTTATCTTTACCGGTATTAGCAGGTGCTATCACAATATTGTTAACT
>JQ754732 COX1 from Chthamalus malayensis TW_clade
ACTGCTCTAAGATTATTAATTCGTGCTGAATTAGGTCAACCTGGAAGATTAATTGGTGATGACCAGATTTATAATGTAATTGTTACAGCTCACGCATTTATTATAATTTTTTTTATGGTAATACCAATTATAATTGGAGGGTTTGGAAACTGATTATTACCTCTTATACTTGGGGCTCCTGATATGGCTTTTCCTCGTCTTAATAATATGAGATTTTGACTTTTACCTCCTGCTTTAATATTACTAATTAGAGGTTCTTTAGTAGAAGCTGGGGCAGGAACTGGATGAACAGTATATCCTCCTTTATCAAGAAATATTGCTCATTCTGGTGCTTCTGTAGATTTATCGATTTTTTCTTTACATTTAGCTGGGGCATCTTCAATTTTAGGAGCTATTAATTTTATATCAACAGTAATTAATATACGCGCTGAAACTTTAACTTTTGATCGAATTCCATTATTTGTTTGAAGTGTGTTTGTAACTGTAATTTTATTACTTTTATCTCTACCTGTATTAGCGGGTGCAATTACAATATTATTAACT
>JQ754733 COX1 from Chthamalus malayensis TW_clade
ACTGCTCTTAGATTATTAATTCGTGCTGAATTAGGTCAACCTGGAAGATTAATTGGTGATGACCAGATTTATAATGTAATTGTTACAGCTCACGCATTTATTATAATTTTTTTTATAGTAATACCAATTATAATTGGAGGGTTTGGAAACTGATTATTACCTCTTATACTTGGGGCTCCTGATATGGCTTTTCCTCGTCTTAATAATATGAGATTTTGACTTTTACCTCCTGCTTTAATATTATTAATTAGGGGTTCTTTAGTAGAAGCTGGGGCAGGAACTGGATGAACAGTATATCCTCCTTTATCAAGAAATATTGCTCATTCTGGTGCTTCTGTAGATTTATCGATTTTTTCTTTACATTTAGCTGGGGCATCTTCAATTTTAGGAGCTATTAATTTTATATCAACAGTAATTAATATACGCGCTGAAACTTTAACTTTTGATCGAATTCCATTATTTGTTTGAAGTGTGTTTGTAACTGTAATTTTATTACTTTTATCTCTACCTGTATTAGCGGGTGCAATTACAATATTATTAACT
>JQ755120 COX1 from Chthamalus malayensis TW_clade
ACTGCTCTAAGATTATTAATTCGTGCTGAATTAGGTCAACCTGGAAGATTAATTGGTGATGACCAGATTTATAATGTAATTGTTACAGCCCACGCATTTATTATAATTTTTTTTATGGTAATACCAATCATAATTGGAGGGTTTGGAAACTGATTATTACCTCTTATACTTGGGGCTCCTGATATGGCTTTTCCTCGTCTTAATAATATGAGATTTTGACTTTTACCTCCTGCTTTAATATTATTAATTAGAGGTTCTTTAGTAGAAGCTGGGGCAGGAACTGGATGGACAGTATATCCTCCTTTATCAAGAAATATTGCTCATTCTGGTGCTTCTGTAGATTTATCGATTTTTTCTTTACATTTAGCTGGGGCATCTTCAATTTTAGGGGCTATTAATTTTATATCAACAGTAATTAATATACGCGCTGAAACTTTAACTTTTGATCGAATTCCATTATTTGTTTGAAGTGTGTTTGTAACTGTAATTTTATTACTTTTATCTCTACCTGTATTAGCGGGTGCAATTACGATATTATTAACT
>JQ755121 COX1 from Chthamalus malayensis TW_clade
ACTGCTCTAAGATTATTAATTCGTGCTGAATTAGGTCAACCTGGAAGATTAATTGGTGATGACCAGATTTATAATGTAATTGTTACAGCCCACGCATTTATTATAATTTTTTTTATGGTAATACCAATTATAATTGGAGGGTTTGGAAACTGATTATTACCTCTTATACTTGGGGCTCCTGATATGGCTTTTCCTCGTCTTAATAATATGAGATTTTGACTTTTACCTCCTGCTTTAATATTATTAATTAGAGGTTCTTTAGTAGAAGCTGGGGCAGGAACTGGATGAACAGTATATCCTCCTTTATCAAGAAATATTGCCCATTCTGGTGCTTCTGTAGATTTATCGATTTTTTCTTTACATTTAGCTGGGGCATCTTCAATTTTAGGAGCTATTAATTTTATATCAACAGTAATTAACATACGCGCTGAAACTTTAACTTTTGATCGAATTCCATTATTTGTTTGAAGTGTGTTTGTAACTGTAATTTTATTACTTTTATCTCTACCTGTATTAGCGGGTGCAATTACAATATTATTAACT
>JQ755175 COX1 from Chthamalus malayensis CI_clade
ACTGCTCTAAGTTTACTGATTCGTGCTGAATTAGGTCAACCAGGAAGACTAATCGGGGATGACCAAATCTATAATGTTATTGTCACAGCACATGCTTTTATTATAATTTTTTTTATGGTTATACCAATTATAATTGGTGGATTTGGAAATTGATTATTACCTTTAATACTTGGAGCACCTGATATAGCTTTCCCTCGCCTTAATAATATAAGATTTTGATTATTACCTCCTGCTCTAATATTATTAATTAGAGGGTCTTTAGTAGAAGCCGGGGCAGGAACTGGGTGAACAGTATATCCTCCTCTTTCAAGAAATATTGCTCATTCTGGGGCTTCTGTAGATTTATCTATTTTTTCCCTACATTTAGCTGGAGCATCTTCAATTTTAGGGGCTATTAATTTTATGTCCACCGTAATTAATATGCGTGCAGAAACTTTAACTTTCGATCGGATTCCATTGTTTGTTTGGAGTGTGTTTGTTACTGTAATTTTATTACTTTTATCATTACCTGTATTAGCTGGGGCTATTACTATATTACTTACA
>JQ755174 COX1 from Chthamalus malayensis CI_clade
ACTGCTCTAAGTTTACTAATTCGTGCTGAATTAGGTCAACCAGGAAGACTAATCGGGGATGACCAAATCTATAATGTTATCGTTACAGCACATGCTTTTATTATAATTTTTTTTATGGTTATACCAATTATAATTGGTGGATTTGGAAATTGATTATTACCTTTAATACTTGGAGCACCTGATATAGCTTTCCCTCGCCTTAATAATATAAGATTTTGATTATTACCTCCTGCTCTAATATTATTAATTAGAGGGTCTTTAGTAGAAGCCGGGGCAGGAACTGGGTGAACAGTATATCCTCCTCTTTCAAGAAATATTGCTCATTCTGGGGCTTCTGTAGATTTATCTATTTTTTCCCTACATTTAGCTGGAGCATCTTCAATTTTAGGGGCTATTAATTTTATGTCTACCGTAATTAATATGCGTGCAGAAACTTTAACTTTCGATCGGATTCCATTGTTTGTTTGGAGTGTGTTTGTTACTGTAATTTTATTACTTTTATCATTACCTGTATTAGCTGGGGCTATTACTATATTACTTACt
>JQ755173 COX1 from Chthamalus malayensis CI_clade
ACTGCTCTAAGTTTACTAATTCGTGCTGAATTAGGTCAACCAGGAAGACTAATCGGGGATGACCAAATCTATAATGTTATTGTCACAGCACATGCTTTTATTATAATTTTTTTTATGGTTATACCAATTATAATTGGTGGATTTGGAAATTGATTATTACCTTTAATACTTGGAGCACCTGATATAGCTTTCCCTCGCCTTAATAATATAAGATTTTGATTATTACCTCCTGCTCTAATATTATTAATTAGAGGGTCTTTAGTAGAAGCCGGGGCAGGAACTGGGTGAACAGTATATCCTCCTCTTTCAAGAAATATTGCTCATTCTGGGGCTTCTGTAGATTTATCTATTTTTTCCCTACATTTAGCTGGAGCATCTTCAATTTTAGGGGCTATTAATTTTATGTCTACCGTAATTAATATGCGTGCAGAAACTTTAACTTTCGATCGGATTCCATTGTTTGTTTGGAGTGTGTTTGTTACTGTAATTTTATTACTTTTATCATTACCTGTATTAGCTGGGGCTATTACTATATTACTTAC
>JQ755172 COX1 from Chthamalus malayensis CI_clade
ACTGCTCTAAGTTTACTAATTCGTGCTGAATTAGGTCAACCAGGAAGACTAATCGGGGATGACCAAATCTATAATGTTATTGTTACAGCACATGCTTTTATTATAATTTTTTTTATGGTTATACCAATTATAATTGGTGGATTTGGAAATTGATTATTACCTTTAATACTTGGAGCACCTGATATAGCTTTCCCTCGCCTTAACAATATAAGATTTTGATTATTACCTCCTGCTCTAATATTATTAATTAGAGGGTCTTTAGTAGAAGCCGGGGCAGGAACTGGGTGAACAGTATATCCTCCTCTTTCAAGAAATATTGCTCATTCTGGGGCTTCTGTAGATTTATCTATTTTTTCCCTACATTTAGCTGGAGCATCTTCAATTTTAGGGGCTATTAATTTTATGTCTACCGTAATTAATATGCGTGCAGAAACTTTAACTTTCGATCGGATTCCATTGTTTGTTTGGAGTGTGTTTGTTACTGTAATTTTATTACTTTTATCATTACCTGTATTAGCTGGGGCTATTACTATATTACTTAC
>EU304420 COX1 from Chthamalus malayensis SC_clade 
ACTGCTCTAAGTTTACTGATTCGTGCTGAGTTAGGTCAACCGGGAAGATTAATTGGGAATGATCAAATTTATAATGTTATTGTTACAGCACATGCTTTTATTATAATTTTTTTTATGGTTATGCCAATTATAATTGGAGGATTTGGAAATTGGTTATTACCTTTAATACTTGGGGCCCCTGATATAGCTTTTCCTCGTCTTAATAATATGAGATTTTGATTATTACCTCCTGCTTTAATATTATTAATTAGAGGATCTTTAGTAGAAGCTGGAGCAGGAACTGGGTGAACGGTGTATCCTCCTCTTTCAAGAAATATTGCTCACTCTGGGGCTTCTGTAGATTTATCTATTTTTTCCTTGCATTTAGCTGGGGCATCTTCAATTTTAGGGGCTATTAATTTTATATCTACTGTAATTAATATACGTGCAGAAACTTTAACTTTTGATCGGATTCCATTGTTTGTTTGAAGTGTTTTTGTTACTGTAATTTTACTACTTTTATCATTACCTGTATTAGCTGGGGCTATTACTATATTGCTTACA
>EU304419 COX1 from Chthamalus malayensis SC_clade 
ACTGCTCTAAGTTTACTTATTCGTGCTGAGTTAGGTCAACCGGGAAGATTAATTGGGGATGATCAAATTTATAATGTTATTGTTACAGCACATGCTTTTATTATAATTTTTTTTATGGTTATGCCAATTATAATTGGAGGATTTGGAAATTGGTTATTACCTTTAATACTTGGGGCCCCTGATATAGCTTTTCCTCGTCTTAATAATATGAGATTTTGATTATTACCTCCTGCTTTAATATTATTAATTAGAGGATCTTTAGTAGAAGCTGGAGCAGGAACTGGGTGAACGGTTTACCCTCCTCTTTCAAGAAATATTGCTCACTCTGGGGCTTCTGTAGATTTATCTATTTTTTCCTTGCATTTAGCTGGGGCATCTTCAATTTTAGGGGCTATTAATTTTATATCTACTGTAATTAATATACGTGCAGAAACTTTAACTTTTGATCGGATTCCATTGTTTGTTTGAAGTGTTTTTGTTACTGTAATTTTATTACTTTTATCATTACCTGTATTAGCTGGGGCTATTACTATATTGCTTACA
>EU304378 COX1 from Chthamalus malayensis SC_clade 
ACTGCTCTAAGTTTACTGATCCGAGCTGAGTTAGGTCAACCAGGAAGATTAATTGGGGATGATCAAATTTATAATGTTATTGTTACAGCACATGCTTTTATTATAATTTTTTTTATGGTTATGCCAATTATAATTGGCGGATTTGGAAATTGGTTATTACCTTTAATACTTGGGGCCCCTGATATAGCTTTTCCTCGTCTTAATAATATGAGATTTTGATTATTACCTCCTGCTTTAATATTACTAATTAGAGGATCTTTAGTAGAAGCTGGAGCAGGATCTGGGTGAACGGTGTATCCTCCTCTTTCAAGAAATATTGCTCACTCTGGGGCTTCTGTAGATTTATCTATTTTTTCCTTGCATTTAGCTGGGGCATCTTCAATTTTAGGGGCTATTAATTTTATATCTACTGTAATTAATATACGTGCAAAAACTTTAACTTTTGATCGGATTCCATTGTTTGTTTGAAGTGTATTTGTTACTGTGATTTTACTACTTTTATCATTGCCTGTATTAGCTGGGGCTATTACTATATTGCTTACA
>EU304377 COX1 from Chthamalus malayensis SC_clade 
ACTGCTCTAAGTTTACTGATTCGTGCTGAGTTAGGTCAACCGGGAAGATTAATTGGGGATGATCAAATTTATAATGTTATTGTCACAGCACATGCTTTTATTATAATTTTTTTTATGGTTATGCCAATTATAATTGGAGGATTTGGAAATTGGTTATTACCTTTAATACTTGGGGCCCCTGATATAGCTTTTCCTCGTCTTAATAATATGAGATTTTGATTATTACCTCCTGCTTTAATATTATTAATTAGAGGATCTTTAGTAGAAGCTGGAGCAGGAACTGGGTGAACGGTGTATCCTCCTCTTTCAAGAAATATTGCTCACTCTGGGGCTTCTGTAGATTTATCTATTTTTTCCTTGCATTTAGCTGGGGCATCTTCAATTTTAGGGGCTATTAATTTTATATCTACTGTAATTAATATACGTGCAGAAACTTTAACTTTTGATCGGATTCCACTGTTTGTTTGAAGTGTTTTTGTTACTGTAATTTTACTACTTTTATCATTACCCGTATTAGCTGGGGCTATTACTATATTGCTTACA


Used as out group COI  
>HQ567461_Octomeris_angulosa
ACAGCTCTAAGTATACTAATTCGGGCCGAACTAGGGCAACCTGGCAGTTTAATCGGAGATGACCAAATCTATAATGTTATTGTAACTGCTCATGCATTTATTATAATTTTCTTCATAGTTATACCCATTATAATTGGAGGTTTCGGAAATTGATTATTACCTCTTATATTAGGAGCTCCGGATATAGCTTTTCCTCGTCTGAATAATATAAGATTTTGACTTCTTCCCCCAGCTCTCATACTATTGATCAGAGGATCATTAGTAGAAGCAGGTGCTGGAACAGGGTGAACTGTGTATCCCCCTTTATCTAGTAATATTGCCCATTCAGGAGCCTCTGTAGATTTATCAATTTTCTCTCTCCATTTGGCTGGAGCTTCATCCATTTTAGGGGCCATCAACTTTATATCAACTGTCATCAATATACGAGCAGAGACTCTAACCTTTGATCGTATCCCTCTCTTTGTCTGAAGTGTATTTATTACAGTAATCTTACTTCTTCTCTCTTTACCAGTCTTAGCAGGTGCTATCACTATACTGCTAACT
>MN928635_Octomeris_brunnea
ACTGCTATTAGTATATTAATTCGAGCCGAGCTCGGACAACCTGGAAGTTTGATTGGTGATGACCAAATCTATAATGTAATCGTCACTGCTCATGCTTTTATTATGATTTTCTTTATAGTTATACCAATTATAATTGGTGGGTTTGGAAATTGACTATTACCACTAATATTAGGGGCACCAGACATGGCCTTTCCTCGGCTCAATAATATAAGTTTTTGGTTACTTCCCCCAGCCTTAATATTATTAATTAGAGGTTCACTAGTAGAAGCCGGAGCCGGTACAGGATGAACTGTTTACCCACCATTATCCAGAAATATTGCTCACTCAGGAGCCTCCGTTGACCTATCAATTTTTTCTCTTCATCTAGCAGGAGCTTCATCCATTTTAGGAGCCATTAACTTTATGTCTACAGTTATTAATATACGGGCAGAGACTCTCACTTTTGACCGAATTCCATTATTTGTATGAAGAGTTTTTGTAACTGTTATTCTCTTACTTCTATCATTACCAGTATTGGCCGGAGCTATTACAATACTCCT 


COI sequnces used for Fig 12
>EU699191_COX1 from Chthamalus_montagui
ACTGCCCTAAGTTTGTTAATTCGTGCAGAATTAGGACAACCTGGGAGATTGATTGGGGATGATCAAATCTATAATGTAATTGTCACTGCTCACGCTTTTATTATAATTTTTTTTATGGTTATGCCAATTATGATTGGGGGTTTTGGAAATTGATTATTGCCTTTGATATTAGGAGCTCCTGATATAGCTTTCCCTCGTTTAAATAATATGAGATTTTGACTTCTCCCTCCTGCGTTAATACTTTTGATTAGAGGTTCACTAGTAGAGGCTGGGGCTGGGACTGGGTGAACAGTTTATCCTCCTCTGTCAAGTAACATTGCTCATTCGGGGGCTTCTGTAGATCTTTCTATTTTTTCGTTACATTTAGCTGGGGCTTCTTCTATTTTGGGGGCTATTAATTTCATGTCTACCGTGATTAATATACGAGCTGAAACTTTAACTTTTGATCGGATTCCTTTATTTGTTTGAAGAGTCTTTGTAACAGTGATTCTTCTTCTTCTTTCTCTACCTGTATTAGCAGGAGCAATTACAATGTTATTGAC  
>KY639396 COX1 from Chthamalus_stellatus
ACAGTGCTTATTTTATTGATTCGAGCTGAATTAGGACAACCTGGTAGATTAATCGGGGATGATCAAATCTACAATGTAATTGTAACGGCTCACGCTTTTATTATAATTTTTTTTATGGTTATACCTATCATGATTGGGGGATTTGGTAACTGATTATTACCTTTGATATTGGGAGCTCCTGACATAGCATTTCCTCGTTTAAATAACATAAGTTTTTGACTTCTTCCTCCTGCTTTAATACTTTTAATTAGAGGTTCACTTGTTGAAGCTGGGGCAGGGACTGGGTGAACAGTCTACCCCCCTTTGTCAAGAAATATTGCTCATTCTGGAGCTTCTGTAGATTTATCTATTTTTTCTTTACATCTAGCTGGTGCTTCTTCTATTTTGGGAGCAATTAATTTTATATCTACAGTAATTAATATACGAGCTGAAACTTTGACTTTTGATCGTATTCCTTTATTTGTATGAAGAGTATTTGTTACAGTAATTTTACTTCTTCTTTCTTTACCGGTGTTAGCCGGAGCAATTACAATATTACT    
>MG431315_COX1 from Chthamalus_fissus 
ACAGCTTTAAGCTTACTTATTCGGGCAGAATTAGGTCAACCAGGAAGTTTAATCGGGGACGACCAGATTTACAATGTAATTGTTACAGCCCATGCTTTTATTATAATTTTCTTCATAGTTATACCTATTATAATTGGAGGTTTTGGTAATTGACTATTACCATTAATGCTTGGAGCTCCTGATATAGCTTTTCCTCGTCTAAACAATATAAGTTTTTGATTATTGCCCCCAGCACTTATACTTCTAATTAGAGGTTCATTGGTTGAAGCAGGGGCAGGAACGGGTTGAACAGTTTATCCCCCTTTATCAAGTAACATTGCTCATTCCGGAGCTTCTGTTGACTTATCTATTTTTTCATTACATTTGGCAGGGGCTTCTTCCATTTTAGGGGCTATTAATTTTATATCTACTGTCATTAATATGCGAGCAGAGACATTAACATTTGACCGCATCCCTTTATTTGTTTGAAGTGTATTTGTGACAGTAATTTTGTTGTTGTTGTCCTTACCAGTACTAGCAGGAGCTATTACTATGCTTCT 
>FJ857981_COX1 from Chthamalus_panamensis 
ACAGCCTTAAGTTTATTAATTCGGGCAGAATTAGGTCAACCAGGAAGTTTAATTGGAGATGATCAAATTTATAATGTAATTGTAACAGCTCACGCATTTATTATAATTTTTTTCATGGTAATGCCAATTATAATTGGGGGTTTTGGTAATTGATTATTGCCTTTAATATTGGGTGCTCCTGATATAGCATTTCCTCGTTTGAATAATATAAGTTTTTGATTATTACCTCCTGCTCTTATATTATTAATTAGAGGGTCACTGGTTGAAGCTGGTGCCGGTACCGGGTGGACTGTTTATCCTCCTCTATCTAGAAACATTGCACATTCTGGCGCTTCTGTAGATTTATCTATTTTTTCACTTCATTTAGCTGGGGCTTCTTCTATTTTAGGGGCTATTAACTTCATATCAACTGTTATTAATATACGGGCAGAGACATTAACTTTTGATCGGATTCCTTTATTTGTTTGAAGAGTTTTTGTTACT  
>FJ857991_COX1 from Chthamalus_hedgecocki
ACAGCCTTAAGTTTATTAATTCGGGCAGAATTAGGTCAACCAGGAAGTTTAATTGGAGATGATCAAATTTATAATGTAATTGTAACAGCTCACGCATTTATTATGATTTTTTTCATGGTAATGCCAATTATAATTGGGGGTTTTGGTAATTGATTATTGCCTTTAATATTGGGTGCTCCTGATATAGCATTTCCTCGTTTGAATAATATAAGTTTTTGATTATTACCTCCTGCTCTTATATTATTGATTAGAGGGTCACTGGTTGAAGCTGGTGCCGGTACCGGGTGGACTGTGTATCCTCCTCTATCTAGAAATATTGCACATTCTGGTGCTTCTGTAGACTTATCTATTTTTTCACTTCATTTAGCTGGGGCTTCTTCTATTTTAGGGGCTATTAACTTTATATCAACTGTTATTAATATACGGGCAGAGACATTAACTTTTGATCGGATCCCTTTATTTGTTTGAAGAGTTTTTGTTACT  
>FJ858020_COX1 from Chthamalus_alani 
ACAGCTTTAAGTCTATTAATTCGGGCAGAATTAGGTCAACCAGGAAGTTTAATTGGAGATGATCAGATTTATAACGTAATTGTAACGGCTCACGCATTTATTATGATTTTTTTCATAGTGATGCCAATCATAATTGGGGGTTTTGGTAATTGATTATTACCTTTAATATTAGGAGCTCCTGATATAGCATTCCCCCGTTTAAATAATATAAGTTTTTGGTTATTACCTCCTGCTCTTATATTATTAATTAGAGGGTCATTAGTAGAAGCTGGTGCTGGTACAGGATGAACTGTATATCCTCCTTTATCTAGAAATATTGCACACTCTGGTGCTTCTGTAGATTTATCTATTTTTTCATTGCATTTAGCCGGGGCTTCTTCTATTCTAGGTGCTATCAATTTTATATCAACTGTAATTAATATACGGGCAGAAACATTAACTTTTGATCGAATTCCTTTATTTGTTTGAAGAGTTTTTGTTACTGTTATTTTATTGTTATTATCTTTACCTGTATTAGCAGGAGCAATCACTATACTTTTAACT 
>KU356720_COX1 from Chthamalus_newmani
ACAGCTTTAAGTTTATTAATTCGGGCAGAATTAGGTCAACCAGGAAGTTTAATTGGAGACGATCAAATTTACAATGTAATTGTAACGGCCCACGCATTTATTATGATTTTTTTCATAGTGATACCAATTATAATTGGGGGTTTTGGTAATTGATTATTACCTTTAATATTAGGAGCTCCTGATATAGCATTCCCCCGTTTAAATAATATAAGTTTTTGGTTATTACCCCCTGCTCTTATGTTATTGATTAGAGGGTCATTAGTAGAAGCTGGTGCTGGTACAGGGTGAACTGTATATCCTCCTTTATCTAGAAATATCGCACATTCTGGTGCTTCTGTAGATTTATCTATTTTTTCATTGCATTTAGCTGGGGCTTCTTCTATTTTAGGTGCTATTAATTTTATATCAACTGTAATTAATATACGGGCAGAAACATTAACTTTTGACCGAATTCCTTTATTTGTTTGAAGAGTTTTTGTTACTGTTATTCTATTGTTGTTATCTTTACCTGTATTAGCAGGAGCAATTACTATACTTTTAACT 
>MG767198_COX1 from Chthamalus_fragilis
ACAGCTTTAAGACTCTTAATTCGTGCTGAGTTAGGACAACCAGGAAGTTTAATTGGAGATGACCAAATTTATAACGTAATTGTAACGGCTCATGCTTTTATTATAATTTTTTTTATGGTAATACCAATTATAATTGGTGGTTTTGGTAACTGATTATTACCATTAATATTAGGAGCACCGGATATAGCTTTCCCTCGTCTTAATAATATAAGTTTCTGGCTTCTGCCTCCTGCTCTTATGTTATTAATTAGAGGGTCCCTAGTAGAAGCTGGGGCAGGAACTGGGTGAACTGTTTATCCTCCCCTATCTAGTAATATTGCTCACTCAGGAGCTTCTGTGGATTTATCTATTTTCTCTTTACACTTAGCTGGGGCTTCTTCTATTTTAGGAGCAATCAATTTTATATCCACAGTTATTAATATGCGAGCCGAAACTTTAACTTTTGATCGAATCCCTTTATTTGTATGAAGAGTATTTGTCACAGTTATTTTATTACTTTTATCATTACCTGTACTTGCAGGGGCTATTACTATACTTCT  
>DQ538488_COX1 from Chthamalus_anisopoma 
CTACTTATTCGAGCAGAATTGGGACAACCTGGAAGCTTAATCGGGGATGACCAGATTTACAATGTAATTGTAACAGCTCATGCTTTTATTATAATTTTTTTTATGGTTATACCTATTATAATTGGGGGATTTGGTAATTGATTATTACCATTAATATTGGGAGCTCCTGATATGGCCTTTCCTCGCTTAAATAATATAAGTTTCTGATTATTACCTCCAGCACTTATGCTTTTAATTAGAGGTTCTTTAGTAGAAGCGGGGGCAGGAACGGGCTGAACAGTTTATCCTCCTCTTTCAAGTAACATTGCTCATTCTGGGGCTTCTGTGGATTTATCAATTTTTTCTTTACATTTAGCAGGAGCTTCTTCTATTTTAGGAGCTATTAACTTTATATCCACTGTTATCAATATGCGGGCAGAAACATTAACCTTTGACCGCATTCCTTTATTCGTTTGAAGTGTATTTGTAACAGTAATTCTTTTGCTGCTATCATTACCAGTATTAGCAGGAGCTATTACTATACTATTAACTGAT
>MT563422_COX1 from Chthamalus_dentatus
ACTGCTTTAAGTTTATTAATTCGTGCAGAATTGGGTCAACCTGGAAGATTAATTGGGGATGACCAGATTTATAATGTTATTGTTACTGCTCATGCTTTCATTATGATTTTTTTTATAGTAATACCAATTATGATTGGGGGGTTTGGAAATTGATTATTACCACTAATACTTGGAGCTCCCGACATGGCTTTCCCTCGATTAAATAATATAAGTTTTTGACTTCTCCCTCCAGCTTTAATATTATTAATTAGAGGATCTCTGGTTGAGGCGGGGGCAGGAACAGGATGAACGGTTTATCCTCCTTTGTCTAGAAATATCGCCCATTCAGGAGCTTCGGTAGATTTATCAATTTTTTCTTTACATTTAGCTGGGGCTTCTTCGATTTTAGGGGCTATTAATTTTATATCAACGGTAATTAATATACGGGCTGAAACTTTAACTTTTGACCGAATCCCTTTATTTGTATGAAGTGTCTTTGTAACTGTGATCTTATTATTATTATCTTTACCTGTATTAGCGGGGGCTATCACGATGCTACT 
>MW283116_MD24_COX1 from Chthamalus_dentatus
ACTGCTTTAAGTTTATTAATTCGTGCAGAATTAGGTCAACCTGGAAGATTAATTGGTGATGACCAGATTTATAATGTGATTGTAACTGCCCATGCTTTCATTATAATTTTCTTTATAGTAATGCCAATTATAATTGGAGGTTTTGGAAATTGATTATTACCATTAATACTTGGAGCTCCCGACATGGCCTTCCCTCGATTAAATAATATAAGTTTTTGACTTCTTCCCCCAGCTTTAATACTATTAATTAGAGGATCTCTGGTTGAGGCGGGAGCAGGAACAGGATGAACGGTGTATCCTCCTTTATCTAGAAATATTGCCCATTCAGGAGCTTCCGTAGATTTATCAATTTTTTCTTTACATTTAGCTGGGGCTTCTTCAATTTTAGGGGCTATTAATTTTATATCTACAGTAATTAATATACGGGCTGAAACTTTAACTTTTGATCGAATTCCTTTATTTGTATGAAGTGTCTTTGTAACTGTAATTTTATTGTTATTATCTTTACCTGTACTAGCTGGTGCTATTACGATGTTATTAACT 
>MW283105_COX1 from Chthamalus dentatus_DrbSA1
ACTGCTTTAAGATTATTAATTCGTGCAGAATTGGGTCAACCTGGAAGATTAATTGGGGATGACCAGATTTATAATGTGATTGTTACTGCCCATGCTTTCATTATGATTTTCTTTATAGTAATGCCAATTATAATTGGAGGTTTTGGAAATTGATTATTACCCTTAATACTTGGAGCTCCCGACATGGCCTTCCCTCGATTAAATAATATAAGTTTTTGACTTCTTCCCCCAGCTTTAATACTATTAATTAGAGGATCTTTGGTTGAGGCGGGAGCAGGAACAGGATGAACGGTGTATCCTCCTTTATCTAGAAATATTGCCCATTCAGGAGCTTCCGTAGATTTATCAATTTTTTCTTTACATTTAGCTGGGGCTTCTTCAATTTTAGGGGCTATTAATTTTATATCAACAGTAATTAATATACGGGCTGAAACTTTAACTTTTGATCGAATCCCTTTATTTGTATGAAGTGTCTTTGTAACTGTAATTTTATTATTATTATCTTTACCTGTACTAGCGGGTGCTATTACGATGTTATTAACT   
>FJ857982_COX1 from Chthamalus_panamensis
ACAGCCTTAAGTTTATTAATTCGGGCAGAATTAGGTCAACCAGGAAGTTTAATTGGAGATGATCAAATTTATAATGTAATTGTAACAGCTCACGCATTTATTATAATTTTTTTCATGGTAATGCCAATTATAATTGGGGGTTTTGGTAATTGATTATTGCCTTTAATATTGGGTGCTCCTGATATAGCATTTCCTCGTTTGAATAATATAAGTTTTTGATTATTACCTCCTGCTCTTATATTATTAATTAGAGGGTCACTGGTTGAAGCTGGTGCCGGTACCGGGTGGACTGTTTATCCTCCTCTATCTAGAAACATTGCACATTCTGGTGCTTCTGTAGATTTATCTATTTTTTCACTTCATTTAGCTGGAGCTTCTTCTATTTTAGGGGCTATTAACTTCATATCAACTGTTATTAATATACGGGCAGAGACATTAACTTTTGATCGGATTCCTTTATTTGTTTGAAGAGTTTTTGTTACTGTTATTCTATTATTATTATCTTTACCTGTATTAGCAGGAGCAATTACTATGCTTTTAACT 
>HM136274_COX1 from Chthamalus_challengeri1
GCTTTAAGTATACTAATTCGAGCAGAACTAGGTCAACCTGGAAGATTAATTGGGGATGATCAAATTTATAATGTAATTGTAACCGCTCATGCATTTATTATAATTTTTTTTATAGTAATACCTATTATAATTGGGGGTTTTGGTAATTGATTATTACCTCTAATATTAGGAGCTCCTGATATAGCTTTTCCTCGATTAAATAATATAAGTTTTTGACTTCTACCTCCTGCCTTAATGCTTCTTATTAGAGGTTCACTAGTAGAAGCTGGGGCTGGTACTGGTTGAACAGTTTATCCTCCTTTGTCTAGTAATATTGCTCATTCAGGGGCTTCCGTAGATTTGTCCATTTTTTCTCTTCATTTAGCTGGGGCTTCTTCTATTCTTGGGGCGATTAATTTTATATCTACTGTGATCAATATGCGTGCTGAAACTTTAACCTTTGATCGAATTCCTCTTTTTGTTTGAAGAGTTTTTGTGACAGTAATTTTACTACTATTATCTTTACCAGTTTTAGCTGGGGCAATTACTATGCTTTTAACTGATC 
>KM974416_COX1 from Chthamalus dalli
ACTGCTCTGAGTATACTAATTCGAGCAGAATTAGGTCAACCTGGAAGATTAATTGGGGATGACCAAATTTATAATGTGATTGTAACTGCTCATGCATTCATTATAATTTTTTTTATGGTAATACCTATTATAATTGGGGGTTTTGGTAATTGATTACTGCCTTTAATATTAGGGGCCCCTGATATAGCTTTTCCTCGATTAAATAACATAAGTTTTTGACTCTTACCTCCTGCTTTAATACTTCTTATTAGAGGGTCATTGGTAGAAGCTGGAGCCGGTACTGGTTGAACAGTCTACCCTCCTCTATCTAGTAATATTGCACATTCTGGTGCTTCCGTGGACTTATCTATTTTCTCTCTTCACCTGGCTGGGGCTTCTTCTATTCTTGGGGCAATTAACTTTATATCTACTGTAATTAATATACGTGCTGAAACTTTAACTTTTGACCGAATCCCTTTATTTGTTTGAAGAGTTTTCGTAACAGTTATTTTACTTCTTTTATCTTTACCAGTTTTAGCTGGGGCAATCACTATACTTTTAACT 
>FJ845850_COX1 from Chthamalus_bisinuatus
ACTGCCCTTAGATTGTTAATTCGTGCAGAATTAGGTCAACCAGGTAGATTAATTGGTGATGATCAAATTTWCAATGTGATTGTAACTGCACACGCTTTTATTATAATTTTTTTTATGGTTATACCTATTATAATTGGGGGTTTTGGTAATTGGCTTTTGCCTTTAATGTTGGGTGCCCCTGATATAGCTTTCCCTCGTTTGAATAATATAAGTTTTTGATTACTGCCTCCTGCTTTGATACTTTTAATTAGAGGCTCTTTAGTTGAAGCAGGTGCGGGGACTGGTTGAACGGTTTACCCTCCATTATCTAGAAATATTGCTCATTCGGGAGCTTCGGTGGACTTATCAATTTTTTCTCTTCATTTAGCTGGTGCGTCTTCTATTTTGGGAGCTATTAATTTTATATCTACTGTAATTAATATACGAGCTGAAACTTTGACTTTTGACCGGATTCCTCTTTTTGTCTGAAGAGTGTTCGTTACGGTTATCTTATTGCTTTTATCTCTTCCTGTTTTAGCTGGGGCAATTACTATATTGCTCACT 
>AF234805_COX1 from Chthamalus_mexicanus
ACAGCCTTAAGTTTATTAATTCGGGCAGAATTAGGTCAACCAGGAAGTTTAATTGGAGATGATCAAATTTATAATGTAATTGTAACAGCTCACGCATTTATTATAATTTTTTTCATGGTAATGCCAATTATAATTGGGGGTTTTGGTAATTGATTATTGCCTTTAATATTGGGTGCTCCTGATATAGCATTTCCTCGTTTGAATAATATAAGTTTTTGATTATTACCTCCTGCTCTTATATTATTAATTAGAGGGTCACTGGTTGAAGCTGGTGCCGGTACCGGGTGGACTGTTTATCCTCCTCTATCTAGAAACATTGCACATTCTGGCGCTTCTGTAGATTTATCTATTTTTTCACTTCATTTAGCTGGGGCTTCTTCTATTTTAGGGGCTATTAACTTCATATCAACTGTTATTAATATACGGGCAGAGACATTAACTTTTGATCGGATTCCTTTATTTGTTTGAAGAGTTTTTGTTACTGTTATTCTATTATTATTATCTTTACCTGTATTAGCAGGAGCAATTACTATGCTTTTAACT   
>FJ858059_COX1 from Chthamalus_angustitergum
ACTGCTCTGAGTCTATTAATTCGTGCCGAGTTAGGTCAACCTGGAAGACTTATTGGGGATGACCAAATTTATAACGTTATTGTTACTGCTCACGCCTTTATTATGATTTTTTTCATAGTAATGCCTATTATGATTGGGGGTTTTGGTAATTGACTTCTTCCTTTAATGTTAGGAGCCCCTGATATGGCCTTTCCTCGTCTAAATAATATAAGTTTTTGACTTTTACCCCCTGCTTTAATGTTATTAATTAGAGGATCATTGGTGGAGGCAGGGGCCGGAACAGGTTGAACAGTATACCCTCCTTTATCTAGTAATATCGCTCATTCGGGGGCTTCTGTTGATTTATCTATTTTTTCTTTACATTTGGCTGGAGCTTCTTCCATTTTAGGTGCTATTAACTTTATATCTACTGTAATCAATATACGGGCAGAAACTTTAACCTTTGACCGAATTCCTTTATTTGTTTGAAGAGTATTCGTGACTGTTATTTTGCTTTTACTATCTTTACCTGTATTAGCTGGGGCTATTACTATGTTACTTACT 
>AY823014_COX1 from Chthamalus_proteus 
                                                         GATGATCAGATTTACAATGTAATTGTAACGGCTCACGCTTTTATTATAATTTTTTTTATGGTTATGCCTATTATAATTGGAGGATTTGGAAATTGATTATTGCCTTTAATATTAGGGGCTCCTGATATAGCTTTTCCTCGCCTTAATAATATAAGTTTTTGGCTCTTACCTCCAGCATTAATACTTTTAATTAGAGGTTCTTTGGTGGAGGCTGGAGCGGGGACAGGATGAACTGTGTACCCCCCTTTATCTAGCAATATCGCTCATTCTGGTGCTTCTGTGGATTTGTCGATTTTTTCATTGCATTTAGCGGGGGCTTCTTCAATTTTAGGGGCTATTAATTTTATATCCACGGTAATTAATATACGGGCTGAGACATTAACcTTTGACCGTATtCCTTTATTTGTTTGAAGTGTGTTTGTAACCGTAATCCTACTACTTTTATCTTTACCAGTTCTTGCTGGGGCTATTACTAATTACTATACT 
>EU304446_COX1 from Chthamalus_malayensis
ACTGCTCTTAGATTATTAATTCGTGCTGAATTAGGTCAACCTGGAAGATTAATTGGTGATGACCAGATTTATAATGTAATTGTTACAGCTCACGCATTTATTATAATTTTTTTTATGGTAATACCAATTATAATTGGAGGGTTTGGAAACTGATTATTACCTCTTATACTTGGGGCTCCTGATATGGCTTTTCCTCGTCTTAATAATATGAGATTTTGACTTTTACCTCCTGCTTTAATATTATTAATTAGAGGTTCTTTAGTAGAAGCTGGGGCAGGAACTGGATGAACAGTATATCCTCCTTTATCAAGAAATATTGCTCATTCTGGTGCTTCTGTAGATTTATCGATTTTTTCTTTACATTTAGCTGGGGCATCTTCAATTTTAGGAGCTATTAATTTTATATCAACAGTAATTAATATACGCGCTGAAACTTTAACTTTTGATCGAATTCCATTATTTGTTTGAAGTGTGTTTGTAACTGTAATTTTATTACTTTTATCTCTACCTGTATTAGCGGGTGCAATTACAATATTATTAACT  
>AF234811_COX1 from Chthamalus_cortezianus
ACAGCTTTAAGTCTTTTAATTCGAGCAGAGTTAGGTCAACCTGGAAGATTAATTGGGGATGACCAAATTTATAATGTTATTGTAACGGCTCATGCTTTTATTATGATTTTTTTTATAGTAATGCCTATCATAATTGGGGGATTTGGAAATTGACTGTTACCTTTAATATTAGGTGCTCCTGATATGGCTTTCCCTCGTTTAAATAATATAAGATTTTGACTTTTGCCTCCAGCATTAATATTATTAATTAGAGGGTCTTTAGTAGAAGCAGGAGCTGGAACGGGATGAACAGTATATCCTCCCCTATCTAGAAATATTGCTCATTCTGGAGCTTCTGTAGATTTATCAATTTTTTCACTTCATTTAGCTGGGGCATCTTCTATTTTAGGTGCTATTAATTTTATGTCTACTGTTATTAATATACGGGCAGAAACTTTAACATTTGATCGTATTCCTTTATTTGTATGAAGTGTGTTTGTTACGGTGATTCTTCTTCTTTTATCGTTACCAGTTTTGGCTGGAGCTATTACAATACTGCTTACT  
>KU682188_COX1 from Chthamalus_montagui
CAGAATTAGGACAACCTGGAAGATTGATCGGGGATGATCAAATCTATAATGTAATTGTCACTGCTCATGCTTTTATTATAATTTTTTTTATGGTTATACCAATTATGATTGGGGGTTTTGGAAATTGATTATTGCCTTTGATATTAGGAGCTCCTGATATAGCTTTCCCTCGTTTAAATAATATGAGATTTTGACTCCTTCCTCCTGCATTAATACTTTTGATTAGAGGTTCATTAGTAGAGGCTGGGGCTGGAACTGGGTGAACGGTTTATCCTCCTCTATCGAGTAACATTGCTCATTCGGGGGCTTCTGTAGATCTTTCTATTTTTTCGTTACATTTAGCTGGGGCTTCTTCTATTTTAGGGGCTATCAATTTCATGTCTACCGTGATTAATATACGAGCTGAAACTTTAACTTTTGATCGGATCCCTTTATTTGTTTGAAGAGTTTTTGTAACAGTGATTCTTCTTCTTCTTTCTTTACCTGTATTAGCAGGAGCAATTACAATGTTATTAACGGATCGAAATTTAAATACTT
>FJ858080_COX1 from Chthamalus_neglectus
ACAGCACTTAGATTATTAATTCGGGCAGAACTAGGTCAACCTGGAAGTTTAATTGGGGATGATCAAATTTATAATGTTATTGTTACTGCTCATGCTTTTATTATAATTTTCTTTATAGTAATACCTATTATAATTGGGGGTTTTGGTAATTGATTATTACCTTTAATACTTGGGGCCCCAGATATAGCTTTTCCTCGGCTTAATAATATAAGTTTTTGACTTTTACCACCCGCACTTATATTATTAATTAGTGGTTCTTTAGTAGAAGCAGGAGCAGGTACAGGTTGAACAGTCTATCCTCCTCTATCCAGTAATATTGCTCATTCAGGTGCTTCTGTAGATTTATCTATTTTTTCTTTACATTTAGCAGGTGCATCTTCTATTTTAGGTGCCATTAATTTTATATCTACAGTAATTAATATACGGGCTGAAACTTTAACTTTCGATCGAATTCCTCTTTTTGTGTGAAGTGTTTTTGTAACTGTAATTTTACTACTTTTATCTTTACCTGTTTTAGCAGGAGCTATTACCATACTACTAACT  
>MW283023_Zanz22
ACTGCCCTAAGACTATTAATTCGTGCTGAGTTAGGTCAACCAGGAAGATTAATTGGTGATGATCAAATTTATAATGTAATTGTTACAGCTCATGCATTTATTATAATTTTTTTCATGGTAATACCAATTATAATTGGTGGGTTTGGAAATTGATTATTACCCCTTATACTTGGAGCCCCTGATATGGCTTTTCCCCGGCTTAATAATATAAGATTTTGACTTTTACCACCTGCTTTAATATTATTAATTAGAGGTTCTTTAGTAGAAGCAGGGGCTGGAACTGGTTGAACAGTTTATCCTCCTTTATCAAGAAATATTGCTCATTCTGGTGCTTCCGTAGATTTGTCAATTTTTTCTTTACATTTAGCTGGAGCATCTTCAATTTTAGGAGCAATTAATTTTATATCAACAGTAATTAATATACGTGCTGAAACTTTAACTTTTGATCGTATCCCCTTATTTGTTTGAAGTGTATTTGTAACTGTAATTTTATTACTTTTATCTTTACCAGTACTAGCTGGTGCTATTACTATATTATTGACT  
>MW283044_Tnz1
ACTGCTCTAAGACTATTAATTCGTGCTGAGTTAGGTCAACCAGGAAGATTAATTGGTGATGATCAAATTTATAATGTAATTGTTACAGCTCATGCATTTATTATAATTTTTTTCATGGTAATACCAATTATAATTGGTGGGTTTGGAAATTGATTATTACCCCTTATACTTGGAGCTCCTGATATAGCTTTTCCCCGGCTTAATAATATAAGATTTTGACTTTTACCACCTGCTTTAATATTATTAATTAGAGGTTCTTTAGTAGAAGCAGGGGCTGGAACTGGTTGAACAGTTTATCCTCCTTTATCAAGAAATATTGCTCATTCTGGTGCTTCCGTAGATTTATCAATTTTTTCTTTACATTTAGCTGGAGCATCTTCAATTTTAGGAGCGATTAATTTTATATCAACAGTAATTAATATACGTGCTGAAACTTTAACTTTCGATCGTATCCCCTTATTTGTTTGAAGCGTATTTGTAACTGTAATTTTATTACTTTTATCTTTACCAGTACTAGCTGGTGCTATTACTATATTATTAACT  
>MW283093_PrG1_COX1 from Chthamalus_barnesi
ACGGCATTAAGACTTTTAATTCGAGCGGAGTTAGGTCAACCAGGTAGTTTAATTGGTGATGATCAAATTTATAATGTAATTGTAACTGCACATGCTTTTATTATAATTTTCTTTATGGTAATGCCTATTATGATTGGGGGTTTTGGCAATTGATTATTGCCTCTAATATTAGGAGCTCCTGATATAGCATTTCCTCGGTTAAATAACATAAGCTTTTGATTACTACCTCCTGCTTTAATACTTTTAATTAGAGGCTCATTAGTTGAAGCCGGAGCGGGTACTGGGTGAACAGTTTATCCCCCTTTATCTAGCAATATTGCACATTCTGGAGCATCTGTGGATTTATCTATTTTTTCTCTACATTTAGCTGGTGCGTCCTCTATTCTAGGGGCTATTAATTTTATATCTACTGTAATTAATATACGTGCTGAAACTTTAACTTTTGACCGTATTCCATTATTTGTGTGAAGAGTATTTGTAACGGTTATTCTCCTTCTTTTATCATTACCTGTTCTGGCGGGAGCTATCACTATGTTGTTAACt  
>MW283082_Nbq2_COX1 from Chthamalus_barnesi
ACGGCATTAAGACTTTTAATTCGAGCGGAGTTAGGTCAACCAGGTAGTTTAATTGGTGATGACCAAATTTATAATGTAATTGTAACTGCACATGCTTTTATTATAATTTTCTTTATGGTAATGCCTATTATGATTGGGGGTTTTGGTAATTGATTATTACCTCTAATATTAGGAGCTCCTGATATAGCATTTCCTCGGTTAAATAACATAAGCTTTTGATTACTACCTCCTGCTTTAATACTTTTAATTAGAGGCTCATTAGTTGAAGCTGGAGCGGGTACTGGGTGAACAGTTTATCCCCCTTTATCTAGCAATATTGCACATTCTGGAGCATCTGTGGATTTATCTATTTTTTCTCTACATTTAGCTGGTGCGTCCTCCATTCTAGGGGCTATTAATTTTATATCTACTGTAATTAATATACGTGCTGAAACTTTAACTTTTGATCGTATTCCATTATTTGTGTGAAGAGTATTTGTAACGGTTATTCTCCTTCTTTTATCATTACCTGTTCTGGCGGGAGCTATCACTATGTTGTTAACT    
>FJ858074_COX1 from Chthamalus_challengeri2
ACTGCCCTAAGTATATTAATTCGAGCAGAATTAGGTCAACCTGGAAGATTAATTGGGGATGACCAAATTTATAATGTAATTGTTACTGCTCATGCATTTATTATAATTTTTTTTATGGTTATACCTATTATAATTGGGGGTTTTGGTAATTGATTATTGCCTTTAATGCTAGGGGCTCCTGATATAGCTTTCCCTCGACTAAATAATATAAGTTTTTGACTTCTACCTCCTGCTTTAATACTTCTTATTAGAGGTTCACTAGTAGAAGCTGGGGCTGGTACTGGTTGAACAGTTTATCCTCCTTTATCTAGTAATATTGCACATTCAGGTGCTTCCGTGGATTTATCTATTTTCTCTCTTCACTTAGCTGGGGCTTCTTCTATTCTTGGGGCAATTAATTTTATATCTACTGTGATTAATATACGTGCTGAAACTTTAACTTTTGATCGAATTCCTCTATTTGTTTGAAGAGTTTTTGTAACCGTTATTTTGCTTCTTTTATCTTTACCAGTTTTAGCTGGAGCAATTACTATACTTTTAACT  
>KM594056_COX1 from Chthamalus_williamsi
ACAGCATTAAGTTTATTAATTCGAGCTGAGTTAGGTCAGCCCGGAAGTTTAATTGGAGATGACCAGATTTACAATGTAATTGTTACTGCCCATGCTTTTATTATAATTTTTTTTATAGTAATACCTATTATAATTGGTGGTTTTGGAAATTGATTATTACCTTTAATATTAGGAGCTCCAGATATAGCTTTTCCTCGTTTAAATAATATAAGTTTTTGATTATTACCTCCTGCTTTAATATTATTAATTAGAGGTTCTTTAGTTGAAGCTGGGGCAGGGACAGGATGAACGGTTTATCCTCCTCTATCTAGAAATATCGCCCATTCTGGAGCTTCAGTAGACTTATCTATTTTTTCTTTACATCTAGCAGGGGCTTCATCTATTTTAGGGGCCATTAATTTTATATCAACAGTAATTAATATACGGGCTGAAACTTTGACTTTTGACCGAATCCCGTTGTTTGTTTGAAGTGTGTTTGTTACAGTAATTTTATTACTTCTTTCTCTTCCAGTTTTAGCTGGGGCAATTACTATGCTATTAACT  
>MK995385_COX1 from Chthamalus_moro
ACTGCCCTTAGTTTATTAATTCGTGCAGAACTAGGTCAACCAGGAAGCTTAATTGGAGATGACCAAATTTATAATGTAATTGTAACTGCTCACGCATTCATCATAATTTTTTTCATAGTGATACCTATTATAATTGGGGGATTTGGAAATTGATTATTACCTTTAATACTTGGAGCTCCAGATATGGCATTTCCTCGTTTAAATAACATAAGCTTTTGACTTTTGCCTCCAGCTCTAATACTTTTAATTAGCGGATCTTTAGTAGAAGCTGGGGCTGGTACAGGATGAACTGTTTATCCTCCTTTGTCAAGTAATATCGCTCATTCTGGTGCTTCTGTAGACTTATCAATTTTTTCTCTTCACTTAGCAGGGGCTTCTTCTATTTTAGGAGCAATTAACTTTATATCAACTGTTATTAATATGCGAGCTGAGACTTTAACTTTCGATCGTATTCCTTTATTTGTTTGAAGTGTATTTGTTACTGTGATTCTTCTTCTTCTATCTTTACCTGTATTAGCAGGGGCAATTACTATGTTGTTAACT 
>AY428050_Euraphia_depressa
ACTGCTTTGAGTTTACTTATTCGTGCGGAATTAGGACAGCCGGGTAGATTAATCGGTGATGATCAGATTTATAATGTAATTGTTACTGCACATGCTTTTATTATAATTTTTTTTATAGTAATACCTATTATAATTGGAGGTTTTGGTAATTGGCTTTTACCATTAATATTAGGTGCTCCTGATATGGCATTCCCTCGTTTAAATAATATAAGTTTTTGATTATTACCTCCTGCTTTAATACTTTTAATTAGAGGTTCTTTAGTAGAGGCTGGAGCTGGAACAGGTTGAACAGTTTATCCTCCTTTGTCTAGTAATATTGCTCACTCTGGTGCTTCTGTGGATTTATCAATTTTTTCTCTTCATTTAGCAGGAGCTTCTTCCATTTTAGGGGCTATTAATTTTATATCTACTGTAATTAATATGCGGGCTGAAACTTTAACCTTTGACCGAATTCCTTTATTTGTTTGAAGAGTTTTTGTAACAGTTATTTTGTTGCTATTATCTCTTCCTGTCTTGGCCGGGGCTATTACTATACTGTTAACT 
>AY823023_COX1 from Chthamalus_neglectus
GATGATCAAATTTATAATGTTATTGTTACTGCTCATGCTTTTATTATAATTTTCTTTATAGTAATACCTATTATAATTGGGGGTTTTGGTAATTGATTATTACCTTTAATACTTGGGGCCCCAGATATAGCTTTTCCTCGGCTTAATAATATAAGTTTTTGACTTTTACCACCCGCACTTATATTATTAATTAGTGGTTCTTTAGTAGAAGCAGGAGCGGGTACAGGTTGGACAGTCTATCCTCCTCTATCCAGTAATATTGCTCATTCAGGTGCTTCTGTAGATTTATCTATTTTTTCTTTACATTTAGCAGGTGCATCTTCTATTTTAGGTGCTATTAATTTTATATCTACAGTAATTAATATACGGGCTGAAACTTTAACTTTCGATCGAATTCCTCTTTTTGTGTGAAGTGTTTTTGTAACTGTAATTTTACTACTTTTATCTTTACCTGTTTTAGCAGGAGCTATCACCATACTACTAACTGACCGAAATTTAAATACTTCTTTTTTTGACCCAACTGGAGGAGGGGACCCTATTTTATACCAACACTTATTT


sodium-potassium ATPase (NaKA) gene

>MW530572 ZnTrt1 NaKA from Chthamalus malayensis   Turtle Island, Zanzibar
GACACCACCGAGGACCAGTCGGGCGCGTCGTTCGACCGCTCCACCGAGGGCTGGAAGGCGCTGTCCCGCGTGGCCGCCCTCTGCAACCGCGCCGAGTTCAAGACCGGCCAGGAGAACATGCCCATCCTGAAGCGGGACGTGAACGGTGACGCGTCAGAGGCCGCCCTGCTCAAGTGCTGCGAG  
>MW530573 ZnTrt2 NaKA from Chthamalus malayensis  Turtle Island, Zanzibar
GACACCACCGAGGACCAGTCGGGCGCGTCGTTCGACCGCTCCACCGAGGGCTGGAAGGCGCTGTCCCGCGTGGCCGCCCTCTGCAACCGCGCCGAGTTCAAGACCGGCCAGGAGAACATGCCCATCCTGAAGCGGGACGTGAACGGTGACGCGTCAGAGGCTGCCCTGCTCAAGTGCTGCGAG  
>MW530574 ZnTrt4 NaKA from Chthamalus malayensis  Turtle Island, Zanzibar
GACACCACCGAGGACCAGTCGGGCGCGTCGTTCGACCGCTCCACCGAGGGCTGGAAGGCGCTGTCCCGCGTGGCCGCCCTCTGCAACCGCGCCGAGTTCAAGACCGGCCAGGAGAACATGCCCATCCTGAAGCGGGACGTGAACGGTGACGCGTCAGAGGCCGCCCTGCTCAAGTGCTGCGAG  
>MW530575 ZanMng8  NaKA from Chthamalus malayensis  Mangrove Of Zanzibar
GACACCACCGAGGACCAGTCGGGCGCGTCGTTCGACCGCTCCACCGAGGGCTGGAAGGCGCTGTCCCGCGTGGCCGCCCTCTGCAACCGCGCCGAGTTCAAGACCGGCCAGGAGAACATGCCCATCCTGAAGCGGGACGTGAACGGTGACGCTTCAGAGGCCGCCCTGCTCAAGTGCTGCGAG   
>MW530576 ZanMng21  NaKA from Chthamalus malayensis  Mangrove Of Zanzibar
GACACCACCGAGGACCAGTCGGGCGCGTCGTTCGACCGCTCCACCGAGGGCTGGAAGGCGCTGTCCCGCGTGGCCGCCCTCTGCAACCGCGCCGAGTTCAAGACCGGCCAGGAGAACATGCCCATCCTGAAGCGGGACGTGAACGGTGACGCGTCRGAGGCTGCCCTGCTCAAGTGCTGCGAG  
>MW530577 DaSlm1 NaKA from Chthamalus malayensis Dar es Salaam Tanzania
GACACCACCGAGGACCAGTCGGGCGCGTCGTTCGACCGCTCCACCGAGGGCTGGAAGGCGCTGTCCCGCGTGGCCGCCCTCTGCAACCGCGCCGAGTTCAAGACCGGCCAGGAGAACATGCCCATCCTGAAGCGGGACGTGAACGGTGACGCTTCAGAGGCTGCCCTGCTCAAGTGTTGCGAG  
>MW530578 DaSlm2 NaKA from Chthamalus malayensis  Dar es Salaam Tanzania
GACACCACCGAGGACCAGTCGGGCGCGTCGTTCGACCGCTCCACCGAGGGCTGGAAGGCGCTGTCCCGCGTGGCCGCCCTCTGCAACCGCGCCGAGTTCAAGACCGGCCAGGAGAACATGCCCATCCTGAAGCGGGACGTGAACGGTGACGCGTCAGAGGCCGCCCTGCTCAAGTGCTGCGAG  
>MW530579 DaSlm3 NaKA from Chthamalus malayensis  Dar es Salaam Tanzania
GACACAACCGAGGACCAGTCGGGCGCGTCGTTCGACCGCTCCACCGAGGGCTGGAAGGCGCTGTCCCGCGTGGCCGCCCTCTGCAACCGCGCCGAGTTCAAGACCGGCCAGGAGAACATGCCCATCCTGAAGCGGGACGTGAACGGTGACGCGTCAGAGGCCGCCCTGCTCAAGTGCTGCGAG  
>MW530580 DaSlm4 NaKA from Chthamalus malayensis  Dar es Salaam Tanzania
GACACCACCGAGGACCAGTCGGGCGCGTCATTCGACCGCTCCACCGAGGGCTGGAAGGCGCTGTCCCGCGTGGCCGCCCTCTGCAACCGCGCCGAGTTCAAGACCGGCCAGGAGAACATGCCCATCCTGAAGCGGGACGTGAACGGTGACGCGTCAGAGGCCGCCCTGCTCAAGTGCTGCGAG  
>MW530581 DaSlm5 NaKA from Chthamalus malayensis  Dar es Salaam Tanzania
GACACCACCGAGGACCAGTCGGGCGCGTCGTTCGACCGCTCCACCGAGGGCTGGAAGGCGCTGTCCCGCGTGGCCGCCCTCTGCAACCGCGCCGAGTTCAAGACCGGCCAGGAGAACATGCCCATCCTGAAGCGGGACGTGAACGGTGACGCTTCAGAGGCTGCCCTGCTCAAGTGCTGCGAG  
>MW530582 DaSlm6 NaKA from Chthamalus malayensis From Dar es Salaam Tanzania
GACACCACCGAGGACCAGTCGGGCGCGTCGTTCGACCGCTCCACCGAGGGCTGGAAGGCGCTGTCCCGCGTGGCCGCCCTCTGCAACCGCGCCGAGTTCAAGACCGGCCAGGAGAACATGCCCATCCTGAAGCGGGACGTGAACGGTGACGCTTCGGAGGCTGCCCTGCTCAAGTGCTGCGAG  
>MW530583 DaSlm10 NaKA from Chthamalus malayensis From Dar es Salaam Tanzania
GACACCACCGAGGACCAGTCGGGCGCGTCGTTCGACCGCTCCACCGAGGGCTGGAAGGCGCTGTCCCGCGTGGCCGCCCTCTGCAACCGCGCCGAGTTCAAGACCGGCCAGGAGAACATGCCCATCCTGAAGCGGGACGTGAACGGTGACGCTTCAGAGGCCGCCCTGCTCAAGTGCTGCGAG 
>MW530584 DaSlm11 NaKA from Chthamalus malayensis From Dar es Salaam Tanzania
GACACCACCGAGGACCAGTCAGGCGCGTCGTTCGACCGCTCCACCGAGGGCTGGAAGGCGCTGTCCCGCGTGGCCGCCCTCTGCAACCGCGCCGAGTTCAAGACCGGCCAGGAGAACATGCCCATCCTGAAGCGGGACGTGAACGGTGACGCTTCAGAAGCTGCCCTGCTCAAGTGCTGCGAG 
>MW530585 DaSlm12 NaKA from Chthamalus malayensis From Dar es Salaam Tanzania
GACACCACCGAGGACCAGTCGGGCGCGTCGTTCGACCGCTCCACCGAGGGCTGGAAGGCGCTGTCCCGCGTGGCCGCCCTCTGCAACCGCGCCGAGTTCAAGACCGGCCAGGAGAACATGCCCATCCTGAAGCGGGACGTGAACGGTGACGCTTCAGAGGCTGCCCTGCTCAAGTGCTGCGAG  
>MW530586 Sng1 NaKA from Chthamalus malayensis From Singapore
GACACCACCGAGGACCAGTCGGGCGCGTCGTTCGACCGCTCCACCGAGGGCTGGAAGGCGCTGTCCCGCGTGGCCGCCCTCTGCAACCGCGCCGAGTTCAAGACCGGCCAGGAGAACATGCCCATCCTGAAGCGGGACGTGAACGGTGACGCGTCAGAGGCCGCCCTGCTCAAGTGCTGCGAG  
>MW530587 Kph1 NaKA from Chthamalus malayensis From Kophiphi Thailand
GACACCACCGAGGACCAGTCGGGCGCGTCGTTCGACCGCTCCACCGAGGGCTGGAAGGCGCTGTCCCGCGTGGCCGCCCTCTGCAACCGCGCCGAGTTCAAGACCGGCCAGGAGAACATGCCCATCCTGAAGCGGGACGTGAACGGTGACGCGTCAGAGGCCGCCCTGCTCAAGTGCTGCGAG  
>MW530588 Qld1  NaKA from Chthamalus malayensis From Queensland
GACACCACCGAGGACCAGTCGGGTGCGTCGTTCGACCGCTCCACCGAGGGCTGGAAGGCGCTGTCCCGCGTGGCTGCCCTCTGCAACCGCGCCGAGTTCAAGACCGGCCAGGAGAACATGCCCATCCTGAAGCGGGACGTGAACGGTGACGCGTCAGAGGCTGCCCTGCTCAAGTGCTGCGAG  
>MW530589 MD11 NaKA from from Chthamalus dentatus From Morondava, Madagascar 
GACACCACCGAGGACCAGTCGGGCGCCTCGTTCGACCGCAGCACCGAGGGCTGGAAGGCGCTGTCGCGCGTGGCCGCGCTCTGCAACCGCGCCGAGTTCAAGACCGGCCAGGAGACGATGCCGATCCTGAAGCGCGACGTGAACGGCGACGCGTCCGAGGCCGCGCTGCTCAAGTGCTGCGAG 
>MW530590 MD12 NaKA from from Chthamalus dentatus From Morondava, Madagascar
GACACCACCGAGGACCAGTCGGGCGCATCGTTCGACCGCAGCACCGAGGGCTGGAAGGCGCTGTCGCGCGTCGCCGCGCTCTGCAACCGCGCCGAGTTCAAGACCGGCCAGGAGACGATGCCGATCCTGAAGCGCGACGTGAACGGCGACGCGTCCGAGGCCGCGCTGCTTAAGTGCTGCGAG 
>MW530591 MD13 NaKA from from Chthamalus dentatus From Morondava, Madagascar
GACACCACCGAGGACCAGTCGGGCGCATCGTTCGACCGCAGCACCGAGGGCTGGAAGGCGCTGTCGCGCGTGGCCGCGCTCTGCAACCGCGCCGAGTTCAAGACCGGCCAGGAGACGATGCCGATCCTGAAGCGCGACGTGAACGGCGACGCGTCCGAGGCCGCGCTGCTCAAGTGCTGCGAG 
>MW530592 MD15 NaKA from from Chthamalus dentatus From Morondava, Madagascar
GACACCACCGAGGACCAGTCGGGCGCATCGTTCGACCGCAGCACCGAGGGCTGGAAGGCGCTRTCGCGCGTCGCCGCGCTCTGCAACCGCGCCGAGTTCAAGACCGGCCAGGAGACGATGCCGATCCTGAAGCGCGACGTGAACGGCGACGCGTCCGAGGCCGCGCTGCTCAAGTGCTGCGAG 
>MW530593 MD16 NaKA from from Chthamalus dentatus From Morondava, Madagascar
GACACCACCGAGGACCAGTCGGGCGCCTCGTTCGACCGCAGCACCGAGGGCTGGAAGGCGCTGTCGCGCGTGGCCGCGCTCTGCAACCGCGCCGAGTTCAAGACCGGCCAGGAGACGATGCCGATCCTGAAGCGCGACGTGAACGGCGACGCGTCCGAGGCCGCGCTGCTCAAGTGCTGCGAG 
>MW530594 MD17 NaKA from from Chthamalus dentatus From Morondava, Madagascar
GACACCACCGAGGACCAGTCGGGTGCCTCGTTCGACCGCAGCACCGAGGGCTGGAAGGCGCTGTCGCGCGTGGCCGCGCTCTGCAACCGCGCCGAGTTCAAGACCGGCCAGGAGACGATGCCGATCCTGAAGCGCGACGTGAACGGCGACGCGTCCGAGGCCGCGCTGCTCAAGTGCTGCGAG 
>MW530595 Drb1  NaKA from from Chthamalus dentatus From Durban, South Africa]
GACACCACCGAGGACCAGTCGGGCGCATCGTTCGACCGCAGCACCGAGGGCTGGAAGGCGCTGTCGCGCGTGGCCGCGCTCTGCAACCGCGCCGAGTTCAAGACCGGCCAGGAGACGATGCCGATCCTGAAGCGCGACGTGAACGGCGACGCGTCCGAGGCCGCGCTGCTCAAGTGCTGCGAG  
>MW530596 Drb5  NaKA from from Chthamalus dentatus From Durban, South Africa
GACACCACCGAGGACCAGTCGGGTGCCTCATTCGACCGCAGCACCGAGGGCTGGAAGGCGCTATCGCGCGTSGCCGCGCTCTGCAACCGCGCCGAGTTCAAGACCGGCCAGGAGACGATGCCGATCCTGAAGCGCGACGTGAACGGCGACGCGTCCGAGGCCGCGCTGCTCAAGTGCTGCGAG 
>MW530597 Drb6  NaKA  from Chthamalus dentatus From Durban, South Africa
GACACCACCGAGGACCAGTCGGGCGCATCGTTCGACCGCAGCACCGAGGGCTGGAAGGCGCTGTCGCGCGTGGCCGCGCTCTGCAACCGCGCCGAGTTCAAGACCGGCCAGGAGACGATGCCGATCCTGAAGCGCGACGTGAACGGCGACGCGTCCGAGGCCGCGCTGCTCAAGTGCTGCGAG 
>MW530598 Drb12  NaKA  from Chthamalus dentatus From Durban, South Africa
GACACCACCGAGGACCAGTCGGGCGCATCGTTCGACCGCAGCACCGAGGGCTGGAAGGCGCTGTCGCGCGTCGCCGCGCTCTGCAACCGCGCCGAGTTCAAGACCGGCCAGGAGACGATGCCGATCCTGAAGCGCGACGTGAACGGCGACGCGTCCGAGGCCGCGCTGCTCAAGTGCTGCGAG 
>MW530599 Drb13  NaKA from Chthamalus dentatus From Durban, South Africa
GACACCACCGAGGACCAGTCGGGCGCATCGTTCGACCGCAGCACCGAGGGCTGGAAGGCGCTGTCGCGCGTSGCCGCGCTCTGCAACCGCGCCGAGTTCAAGACCGGCCAGGAGACGATGCCGATCCTGAAGCGCGACGTGAACGGCGACGCGTCCGAGGCCGCGCTGCTCAAGTGCTGCGAG 
>MW530600 Drb14  NaKA from Chthamalus dentatus From Durban, South Africa
GACACCACCGAGGACCAGTCGGGCGCATCGTTCGACCGCAGCACCGAGGGCTGGAAGGCGCTGTCGCGCGTGGCCGCGCTCTGCAACCGCGCCGAGTTCAAGACCGGCCAGGAGACGATGCCGATCCTGAAGCGCGACGTGAACGGCGACGCGTCCGAGGCCGCGCTGCTCAAGTGCTGCGAG 
>MW530601 Drb18  NaKA from Chthamalus dentatus From Durban, South Africa
GACACCACCGAGGACCAGTCGGGYGCCTCGTTCGACCGCAGCACCGAGGGCTGGAAGGCGCTGTCGCGCGTGGCCGCGCTCTGCAACCGCGCCGAGTTCAAGACCGGCCAGGAGACGATGCCGATCCTGAAGCGCGACGTGAACGGCGACGCGTCCGAGGCCGCGCTGCTCAAGTGCTGCGAG 
>MW530602 PA1 NaKA from Chthamalus dentatus From Port Alfred, South Africa
GACACCACCGAGGACCAGTCGGGCGCATCGTTCGACCGCAGCACCGAGGGCTGGAAGGCGCTGTCGCGCGTCGCTGCGCTCTGCAACCGCGCCGAGTTCAAGACCGGCCAGGAGACGATGCCGATCCTGAAGCGCGACGTGAACGGCGACGCGTCCGAGGCTGCGCTGCTCAAGTGCTGCGAG 
>MW530603 RsM1 NaKA from Chthamalus barnesi from Ras Misela, Red Sea
GACACCACCGAGGACCAGTCGGGCGCCTCTTTCGACCGCTCCACCGAGGGCTGGAAGGCGCTCTCCCGCGTGGCCGCCCTCTGCAACCGCGCCGAGTTCAAGACCGGACAGGAGAACATGGCCATCTTGAAGCGGGATGTGAACGGCGATGCCTCCGAGGCGGCCCTGCTCAAGTGCTGCGAA  
>MW530604 RsM2  NaKA from Chthamalus barnesi from Ras Misela, Red Sea
GACACCACCGAGGACCAGTCGGGCGCCTCTTTCGACCGCTCCACCGAGGGCTGGAAGGCGCTCTCCCGCGTGGCCGCCCTCTGCAACCGCGCCGAGTTCAAGACCGGACAGGAGAATATGGCCATCTTGAAGCGGGATGTGAACGGCGATGCCTCCGAGGCGGCCCTGCTCAAGTGCTGCGAA   
>MW530605 RsM3  NaKA from Chthamalus barnesi from Ras Misela, Red Sea
GACACCACCGAGGACCAGTCGGGCGCCTCTTTCGACCGCTCCACCGAGGGCTGGAAGGCGCTCTCCCGCGTGGCCGCCCTCTGCAACCGCGCCGAGTTCAAGACCGGACAGGAGAATATGGCCATCTTGAAGCGGGATGTGAACGGCGATGCCTCCGAGGCGGCCCTGCTCAAGTGCTGCGAA  
>MW530606 RsM4  NaKA from Chthamalus barnesi from Ras Misela, Red Sea
GACACCACCGAGGACCAGTCGGGCGCCTCTTTCGACCGCTCCACCGAGGGCTGGAAGGCGCTCTCCCGCGTGGCCGCCCTCTGCAACCGCGCCGAGTTCAAGACCGGACAGGAGAACATGGCCATCTTGAAGCGGGATGTGAACGGCGATGCCTCCGAGGCGGCCCTGCTCAAGTGCTGCGAA   
>MW530607 RsM5  NaKA from Chthamalus barnesi from Ras Misela, Red Sea
GACACCACCGAGGACCAGTCGGGCGCCTCTTTCGACCGCTCCACCGAGGGCTGGAAGGCGCTCTCCCGCGTGGCCGCCCTCTGCAACCGCGCCGAGTTCAAGACCGGACAGGAGAATATGGCCATCTTGAAGCGGGATGTGAACGGCGATGCCTCCGAGGCGGCCCTGCTCAAGTGCTGCGAA  
>MW530608 RsM6  NaKA from Chthamalus barnesi from Ras Misela, Red Sea
GACACCACCGAGGACCAGTCGGGCGCCTCTTTCGACCGCTCCACCGAGGGCTGGAAGGCGCTCTCCCGCGTGGCCGCCCTCTGCAACCGCGCCGAGTTCAAGACCGGACAGGAGAACATGGCCATCTTGAAGCGGGATGTGAACGGCGATGCCTCCGAGGCGGCCCTGCTCAAGTGCTGCGAA  
>MW530609 RsM7  NaKA from Chthamalus barnesi from Ras Misela, Red Sea
GACACCACCGAGGACCAGTCGGGCGCCTCTTTCGACCGCTCCACCGAGGGCTGGAAGGCGCTCTCCCGCGTGGCCGCCCTCTGCAACCGCGCCGAGTTCAAGACCGGACAGGAGAACATGGCCATCTTGAAGCGGGATGTGAACGGCGATGCCTCCGAGGCGGCCCTGCTCAAGTGCTGCGAA  
>MW530610 RsM8  NaKA from Chthamalus barnesi from Ras Misela, Red Sea
GACACCACCGAGGACCAGTCGGGCGCCTCTTTCGACCGCTCCACcGAGGGCTGGAAGGCGCTCTCCCGCGTGGCCGCCCTCTGCAACCGCGCCGAGTTCAAGACCGGACAGGAGAACATGGCCATCTTGAAGCGGGATGTGAACGGCGATGCCTCCGAGGCGGCCCTGCTCAAGTGCTGCGAA  
>MW530611 RsM9  NaKA from Chthamalus barnesi from Ras Misela, Red Sea
GACACCACCGAGGACCAGTCGGGCGCCTCTTTCGACCGCTCCACCGAGGGCTGGAAGGCGCTCTCCCGCGTGGCCGCCCTCTGCAACCGCGCCGAGTTCAAGACCGGACAGGAGAAcATGGCCATCTTGAAGCGGGATGTGAACGGCGATGCCTCCGAGGCGGCCCTGCTCAAGTGCTGCGAA   
>MW530612 RsM12  NaKA from Chthamalus barnesi from Ras Misela, Red Sea
GACACCACCGAGGACCAGTCGGGCGCCTCTTTCGACCGCTCCACCGAGGGCTGGAAGGCGCTCTCCCGCGTGGCCGCCCTCTGCAACCGCGCCGAGTTCAAGACCGGACAGGAGAATATGGCCATCTTGAAGCGGGATGTGAACGGCGATGCCTCCGAGGCGGCCCTGCTCAAGTGCTGCGAA  
>MW530613 RsM13  NaKA from Chthamalus barnesi from Ras Misela, Red Sea
GACACCACCGAGGATCAGTCGGGCGCCTCTTTCGACCGCTCCACCGAGGGCTGGAAGGCGCTCTCCCGCGTGGCCGCCCTCTGCAACCGCGCCGAGTTCAAGACCGGACAGGAGAATATGGCCATCTTGAAGCGGGATGTGAACGGCGATGCCTCCGAGGCGGCCCTGCTCAAGTGCTGCGAA  
>MW530614 Oman2 NaKA from Chthamalus barnesi From the Gulf Of Oman
GACACCACCGAGGACCAGTCGGGCGCCTCTTTCGACCGCTCCACCGAGGGCTGGAAGGCGCTCTCCCGCGTGGCCGCCCTCTGCAACCGCGCCGAGTTCAAGACCGGACAGGAGAACATGGCGATTCTGAAGCGGGACGTAAACGGCGATGCTTCCGAGGCGGCCCTGCTCAAGTGCTGCGAG  
>MW530615 Oman3 NaKA from Chthamalus barnesi From the Gulf Of Oman
GACACCACCGAGGACCAGTCGGGCGCCTCTTTCGACCGCTCCACCGAGGGCTGGAAGGCGCTCTCCCGCGTGGCCGCCCTCTGCAACCGCGCCGAGTTCAAGACCGGACAGGAGAACATGGCCATCTTGAAGCGGGACGTGAACGGCGATGCCTCCGAGGCGGCCCTGCTCAAGTGCTGCGAG  
>MW530616 Oman4 NaKA from Chthamalus barnesi From the Gulf Of Oman
GACACCACCGAGGACCAGTCGGGCGCCTCTTTCGACCGCTCCACCGAGGGCTGGAAGGCGCTCTCCCGCGTGGCCGCCCTCTGCAACCGCGCCGAGTTCAAGACCGGACAGGAGAACATGGCCATCTTGAAGCGGGACGTGAACGGCGATGCCTCCGAGGCGGCCCTGCTCAAGTGCTGCGAG  
>MW530617 Oman5 NaKA from Chthamalus barnesi From the Gulf Of Oman
GACACCACCGAGGACCAGTCGGGTGCCTCCTTCGACCGCTCCACCGAGGGCTGGAAGGCGCTCTCCCGCGTGGCCGCCCTCTGCAACCGCGCCGAGTTCAAGACCGGACAGGAGAACATGGCCATCcTGAAGCGGGACGTGAACGGCGATGCCTCCGAGGCGGCCCTGCTCAAGTGCTGCGAG  
>MW530618 Oman8 [NaKA from Chthamalus barnesi From the Gulf Of Oman
GACACCACCGAGGACCAGTCGGGCGCCTCTTTCGACCGCTCCACCGAGGGCTGGAAGGCGCTCTCCCGCGTGGCCGCCCTCTGCAACCGCGCCGAGTTCAAGACCGGACAGGAGAACATGGCCATCcTGAAGCGGGACGTGAACGGCGATGCCTCCGAGGCGGCCCTGCTCAAGTGCTGCGAG  
>MW530619 Oman10 NaKA from Chthamalus barnesi From the Gulf Of Oman
GACACCACCGAGGACCAGTCGGGTGCCTCTTTCGACCGCTCCACCGAGGGCTGGAAGGCGCTCTCCCGCGTGGCCGCCCTCTGCAATCGCGCCGAGTTCAAGACCGGACAGGAGAACATGGCCATCTTGAAGCGGGACGTGAACGGCGATGCTTCCGAGGCGGCCCTGCTCAAGTGCTGCGAG  
>MW530620 Oman11 NaKA from Chthamalus barnesi From the Gulf Of Oman
GACACCACCGAGGACCAGTCGGGCGCCTCTTTCGACCGCTCCACCGAGGGCTGGAAGGCGCTCTCCCGCGTGGCCGCCCTCTGCAACCGCGCCGAGTTCAAGACCGGACAGGAGAACATGGCCATCTTGAAGCGGGACGTGAACGGCGATGCCTCCGAGGCGGCCCTGCTCAAGTGCTGCGAG 
>MW530621 Oman15 NaKA from Chthamalus barnesi From the Gulf Of Oman
GACACCACCGAGGACCAGTCGGGTGCCTCTTTCGACCGCTCCACCGAGGGCTGGAAGGCGCTCTCCCGCGTGGCCGCCCTCTGCAACCGCGCCGAGTTCAAGACCGGACAGGAGAACATGGCCATCTTGAAGCGGGACGTGAACGGCGATGCCTCCGAGGCGGCCCTGCTCAAGTGCTGCGTA 
>MW530622 Oman16 NaKA from Chthamalus barnesi From the Gulf Of Oman
GACACCACCGAGGACCAGTCGGGCGCCTCTTTCGCCCGCTCCACCGAGGGCTGGAAGGCGCTCTCCCGCGTGGCCGCCCTCTGCAACCGCGCCGAGTTCAAGACCGGACAGGAGAACATGGCCATCTTGAAGCGGGACGTGAACGGCGATGCCTCCGAGGCGGCCCTGCTCAAGTGCTGCGAT 
>MW530623 PrGf1 NaKA from Chthamalus barnesi from Persian gulf
GACACCACCGAGGACCAGTCGGGCGCCTCTTTCGACCGCTCCACcGAGGGCTGGAAGGCGCTCTCCCGCGTGGCCGCCCTCTGCAACCGCGCCGAGTTCAAGACCGGACAGGAGAACATGGCcATcCTGAAGCGGGACGTGAACGGCGATGCcTCCGAGGCGGCCCTGCTCAAGTGCTGCGAG 
>MW530624 PrGf2 NaKA from Chthamalus barnesi from Persian gulf
GACACCACCGAGGACCAGTCGGGTGCCTCCTTTGACCGCTCCACCGAGGGCTGGAAGGCGCTCTCCCGCGTGGCCGCCCTCTGCAACCGCGCCGAGTTCAAGACCGGACAGGAGAACATGGCCATACTGAAGCGGGACGTGAACGGCGATGCCTCCGAGGCGGCCCTGCTCAAGTGCTGCGAG 
>MW530625 PrGf3 NaKA from Chthamalus barnesi from Persian gulf
GACACCACCGAGGACCAGTCGGGCGCCTCTTTCGACCGCTCCACCGAGGGCTGGAAGGCGCTCTCCCGCGTGGCCGCCCTCTGCAACCGCGCCGAGTTCAAGACCGGACAGGAGAACATGGCCATCTTGAAGCGGGACGTGAACGGCGATGCCTCCGAGGCGGCCCTGCTCAAGTGCTGCGAG 
>MW530626 PrGf4 NaKA from Chthamalus barnesi from Persian gulf
GACACCACCGAGGACCAGTCGGGCGCCTCTTTCGACCGCTCCACCGAGGGCTGGAAGGCGCTCTCCCGCGTGGCCGCCCTCTGCAACCGCGCCGAGTTCAAGACCGGACAGGAGAACATGGCCATCTTGAAGCGGGACGTGAACGGCGATGCCTCCGAGGCGGCCCTGCTCAAGTGCTGCGAG 
>MW530627 PrGf5 NaKA from Chthamalus barnesi from Persian gulf
GACACCACCGAGGACCAGTCGGGCGCCTCTTTCGACCGCTCCACcGAGGGCTGGAAGGCGCTCTCCCGCGTGGCCGCCCTCTGCAACCGCGCCGAGTTCAAGACCGGACAGGAGAACATGGCcATCCTGAAGCGGGACGTGAACGGCGATGCTTCCGAGGCGGCCCTGCTCAAGTGCTGCGAG 
>MW530628 PrGf6 NaKA from Chthamalus barnesi from Persian gulf
GACACCACCGAGGACCAGTCGGGCGCCTCTTTCGACCGCTCCACCGAGGGCTGGAAGGCGCTCTCCCGCGTGGCCGCCCTCTGCAACCGCGCCGAGTTCAAGACCGGACAGGAGAACATGGCCATCTTGAAGCGGGACGTGAACGGCGATGCCTCCGAGGCGGCCCTGCTCAAGTGCTGCGAG 
>MW530629 PrGf7 NaKA from Chthamalus barnesi from Persian gulf
GACACCACCGAGGACCAGTCGGGCGCCTCTTTCGACCGCTCCACCGAGGGCTGGAAGGCGCTCTCCCGCGTGGCCGCCCTCTGCAACCGCGCCGAGTTCAAGACCGGACAGGAGAACATGGCCATCTTGAAGCGGGACGTGAACGGCGATGCCTCCGAGGCGGCCCTGCTCAAGTGCTGCGAG 
>MW530630 PrGf8 NaKA from Chthamalus barnesi from Persian gulf
GACACCACCGAGGACCAGTCGGGCGCCTCTTTCGACCGCTCCACcGAGGGCTGGAAGGCGCTCTCCCGCGTGGCCGCCCTCTGCAACCGCGCCGAGTTCAAGACCGGACAGGAGAACATGGCCATTCTGAAGCGGGACGTGAACGGCGATGCTTCCGAGGCGGCCCTGCTCAAGTGCTGCGAG 
>MW530631 PrGf9 NaKA from Chthamalus barnesi from Persian gulf
GACACCACCGAGGACCAGTCGGGCGCCTCTTTCGACCGCTCCACcGAGGGCTGGAAGGCGCTCTCCCGCGTGGCCGCCCTCTGCAACCGCGCCGAGTTCAAGACCGGACAGGAGAACATGGCCATCCTGAAGCGGGACGTGAACGGCGATGCcTCCGAGGCGGCCCTGCTCAAGTGCTGCGAG 
>MW530632 PrGf10 NaKA from Chthamalus barnesi from Persian gulf
GACACCACCGAGGACCAGTCGGGCGCCTCTTTCGACCGCTCCACCGAGGGCTGGAAGGCGCTCTCCCGCGTGGCCGCCCTCTGCAACCGCGCCGAGTTCAAGACCGGACAGGAGAACATGGCCATCTTGAAGCGGGACGTGAACGGCGATGCCTCCGAGGCGGCCCTGCTCAAGTGCTGCGAG 
>MW530633 PrGf11 NaKA from Chthamalus barnesi from Persian gulf
GACACCACCGAGGACCAGTCGGGTGCCTCCTTCGACCGCTCCACCGAGGGCTGGAAGGCGCTCTCCCGCGTGGCCGCCCTCTGCAACCGCGCCGAGTTCAAGACCGGACAGGAGAACATGGCCATCCTGAAGCGGGACGTGAACGGCGATGCcTCCGAGGCGGCCCTGCTCAAGTGCTGCGAG 
>MW530634 PrGf12 NaKA from Chthamalus barnesi from Persian gulf
GACACCACAGAGGACCAGTCGGGTGCCTCCTTCGACCGCTCCACCGAGGGCTGGAAGGCGCTCTCCCGCGTGGCCGCCCTCTGCAACCGCGCCGAGTTCAAGACCGGACAGGAGAACATGGCCATccTGAAGCGGGACGTGAACGGCGATGCCTCCGAGGCGGCCCTGCTCAAGTGCTGCGAG 
>MW530635 PrGf13 NaKA from Chthamalus barnesi from Persian gulf
GACACCACCGAGGACCAGTCGGGCGCCTCCTTCGACCGCTCCACcGAGGGCTGGAAGGCGCTCTCCCGCGTGGCCGCCCTCTGCAACCGCGCCGAGTTCAAGACCGGACAGGAGAACATGGCGATTCTGAAGCGGGACGTAAACGGCGATGCTTCCGAGGCGGCCcTGCTCAAGTGCTGCGAG 
>MW530636 PrGf14 NaKA from Chthamalus barnesi from Persian gulf
GACACCACCGAGGACCAGTCGGGCGCCTCCTTCGACCGCTCCACcGAGGGCTGGAAGGCGCTCTCCCGCGTGGCCGCCCTCTGCAACCGCGCCGAGTTCAAGACCGGACAGGAGAACATGGCcATTCTGAAGCGGGACGTGAACGGCGATGCTTCCGAGGCGGCCCTGCTCAAGTGCTGCGAG 
>MW530637 PrGf16 NaKA from Chthamalus barnesi from Persian gulf
GACACCACCGAGGACCAGTCGGGCGCCTCTTTCGACCGCTCCACCGAGGGCTGGAAGGCGCTCTCCCGCGTGGCCGCCCTCTGCAACCGCGCCGAGTTCAAGACCGGACAGGAGAACATGGCCATCTTGAAGCGGGACGTGAACGGcGATGCCTCCGAGGCgGCCCTGCTCAAGTGCTGCGAG 
>MW530638 PrGf17 NaKA from Chthamalus barnesi from Persian gulf
GACACCACCGAGGACCAGTCGGGCGCCTCCTTCGACCGCTCCACcGAGGGCTGGAAGGCGCTCTCCCGCGTGGCCGCCCTCTGCAACCGCGCCGAGTTCAAGACCGGACAGGAGAACATGGCcATCCTGAAGCGGGACGTGAACGGCGATGCcTCCGAGGCGGCCCTGCTCAAGTGCTGCGAG 
>MW530639 PrGf18 NaKA from Chthamalus barnesi from Persian gulf
GACACCACCGAGGACCAGTCGGGCGCCTCCTTCGACCGCTCCACcGAGGGCTGGAAGGCGCTCTCCCGCGTGGCCGCcCTCTGCAACCGCGCCGAGTTCAAGACCGGACAGGAGAACATGGCGATTCTGAAGCGGGACGTAAACGGCGATGCTTCCGAGGCGGCCCTGCTCAAGTGCTGCGAG 
>MW530640 PrGf19 NaKA from Chthamalus barnesi from Persian gulf
GACACCACCGAGGACCAGTCGGGCGCCTCTTTCGACCGCTCCACCGAGGGCTGGAAGGCGCTCTCCCGCGTGGCCGCCCTCTGCAACCGCGCCGAGTTCAAGACCGGACAGGAGAACATGGCCATCTTGAAGCGGGACGTGAACGGCGATGCCTCCGAGGCGGCCCTGCTCAAGTGCTGCGAG 
>MW530641 PrGf23 NaKA from Chthamalus barnesi from Persian gulf
GACACCACCGAGGACCAGTCGGGCGCCTCTTTCGACCGCTCCACCGAGGGCTGGAAGGCGCTCTCCCGCGTGGCCGCCCTCTGCAACCGCGCCGAGTTCAAGACCGGACAGGAGAACATGGCCATCTTGAAGCGGGACGTGAACGGCGATGCCTCCGAGGCGGCCCTGCTCAAGTGCTGCGAG 
>MW530642 PrGf24 NaKA from Chthamalus barnesi from Persian gulf
GACACCACCGAGGACCAGTCGGGCGCCTCTTTCGACCGCTCCACcGAGGGCTGGAAGGCGCTCTCCCGCGTGGCCGCCCTCTGCAACCGCGCCGAGTTCAAGACCGGACAGGAGAACATGGCGATCCTGAAGCGGGACGTGAACGGCGATGCTTCCGAGGCGGCCCTGCTCAAGTGCTGCGAG 
>MW530643 Ymn1 NaKA from Chthamalus barnesi from Yemen
GACACCACCGAGGACCAGTCGGGCGCCTCTTTCGACCGCTCCACTGAGGGCTGGAAGGCGCTCTCCCGCGTGGCCGCCCTCTGCAACCGCGCCGAGTTCAAGACCGGACAGGAGAACATGGCGATTCTGAAGCGGGACGTAAACGGCGATGCTTCCGAGGCGGCCCTGCTCAAGTGCTGCGAG  
>MW530644 Ymn2 NaKA from Chthamalus barnesi from Yemen
GACACCACCGAGGACCAGTCGGGCGCCTCTTTCGACCGCTCCACCGAGGGCTGGAAGGCGCTCTCCCGCGTGGCCGCCCTCTGCAACCGCGCCGAGTTCAAGACCGGACAGGAGAACATGGCCATCTTGAAGCGGGACGTGAACGGCGATGCCTCCGAGGCGGCCCTGCTCAAGTGCTGCGAG  
>MW530645 Nbq1 NaKA from Chthamalus barnesi From Nabeq The Red Sea
GACACCACCGAGGACCAGTCGGGCGCCTCTTTCGACCGCTCCACCGAGGGCTGGAAGGCGCTCTCCCGCGTGGCCGCCCTCTGCAACCGCGCCGAGTTCAAGACCGGACAGGAGAATATGGCCATCTTGAAGCGGGATGTGAACGGCGATGCCTCCGAGGCGGCCCTGCTCAAGTGCTGCGAA  
>MW530646 Nbq2 NaKA from Chthamalus barnesi From Nabeq The Red Sea
GACACCACCGAGGACCAGTCGGGCGCCTCTTTCGACCGCTCCACCGAGGGCTGGAAGGCGCTCTCCCGCGTGGCCGCCCTcTGCAACCGCGCCGAGTTCAAGACCGGACAGGAGAACATGGCCATCTTGAAGCGGGATGTGAACGGCGATGCCTCCGAGGCGGCCCTGCTCAAGTGCTGCGAA 
>MW530647 ElT1 NaKA from Chthamalus barnesi From Eilat The Red Sea
GACACCACCGAGGACCAGTCGGGCGCCTCTTTCGACCGCTCCACCGAGGGCTGGAAGGCGCTCTCCCGCGTGGCCGCCCTCTGCAACCGCGCCGAGTTCAAGACCGGACAGGAGAATATGGCCATCTTGAAGCGGGATGTGAACGGCGATGCCTCCGAGGCGGCCCTGCTCAAGTGCTGCGAA  
>MW530648 ZanMng1 NaKA from Chthamalus barilani From Mangrove OF Zanzibar
GACACCACCGAGGATCAGTCGGGCGCCTCGTTCGACCGCTCCACCGAGGGCTGGAAGGCGCTCTCCCGCGTGGCCGCCCTCTGCAACCGCGCCGAGTTCAAGACCGGCCAGGAGAACATGGCCATCCTGAAGCGGGACGTGAACGGTGATGCCTCCGAGGCCGCCCTGCTCAAGTGCTGCGAG   
>MW530649 ZanMng2 NaKA from Chthamalus barilani From Mangrove OF Zanzibar
GACACCACCGAGGATCAGTCGGGCGCCTCGTTCGACCGCTCCACCGAGGGCTGGAAGGCGCTCTCCCGCGTGGCCGCCCTCTGCAACCGCGCCGAGTTCAAGACCGGCCAGGAGAACATGGCCATCCTGAAGCGGGACGTGAACGGTGATGCCTCCGAGGCCGCCCTGCTcAAGTGCTGCGAG   
>MW530650 ZanMng4 NaKA from Chthamalus barilani From Mangrove OF Zanzibar
GACACCACCGAGGATCAGTCGGGCGCCTCGTTCGACCGCTCCACCGAGGGCTGGAAGGCGCTcTCCCGCGTGGCCGCCCTCTGCAACCGCGCCGAGTTCAAGACCGGCCAGGAGAACATGGCCATCCTGAAGCGGGACGTGAACGGTGATGCCTCCGAGGCCGCCCTGCTCAAGTGCTGCGAG   
>MW530651 ZanMng9 NaKA from Chthamalus barilani From Mangrove OF Zanzibar
GACACCACCGAGGATCAGTCGGGCGCCTCGTTCGACCGCTCCACCGAGGGCTGGAAGGCGCTCTCCCGCGTGGCCGCCCTCTGCAACCGCGCCGAGTTCAAGACCGGCCAGGAGAACATGGCCATCCTGAAGCGGGACGTGAACGGTGATGCCTCCGAGGCCGCCCTGCTCAAGTGCTGCgAG  
>MW530652 ZanMng10 NaKA from Chthamalus barilani From Mangrove OF Zanzibar
GACACCACCGAGGATCAGTCGGGCGCCTCGTTCGACCGCTCCACCGAGGGCTGGAAGGCGCTCTCCCGCGTGGCCGCCCTCTGCAACCGCGCCGAGTTCAAGACCGGCCAGGAGAACATGGCCATCCTGAAGCGGGACGTGAACGGTGATGCCTCCGAGGCCGCCCTGCTCAAGTGCTGCGAG  
>MW530653 ZanMng11 NaKA from Chthamalus barilani From Mangrove OF Zanzibar
GACACCACCGAGGATCAGTCGGGCGCCTCGTTTGACCGCTCCACCGAGGGCTGGAAGGCGCTCTCCCGCGTGGCGGCCCTCTGCAACCGCGCCGAGTTCAAGACCGGCCAGGAGAACATGGCCATCCTGAAGCGGGACGTGAAcGGTGATGCCTCCGAGGCCGCCCTGCTcAAGTGCTGCGAG  
>MW530654 ZanMng12 NaKA from Chthamalus barilani From Mangrove OF Zanzibar
GACACCACCGAGGATCAGTCGGGCGCCTCGTTCGACCGCTCCACCGAGGGCTGGAAGGCGCTCTCCCGCGTGGCGGCCCTCTGCAACCGCGCCGAGTTCAAGACCGGCCAGGAGAACATGGCCATCCTGAAGCGGGACGTGAACGGTGATGCCTCCGAGGCCGCCCTGCTcAAGTGCTGCGAG   
>MW530655 ZanMng13 NaKA from Chthamalus barilani From Mangrove OF Zanzibar
GACACCACCGAGGATCAGTCGGGCGcCTCGTTCGACCGCTCCACCGAGGGCTGGAAGGCGCTCTCCCGCGTGGCCGCCCTCTGCAACCGCGCCGAGTTCAAGACCGGCCAGGAGAACATGGCCATCCTGAAGCGGGACGTGAACGGTGATGCCTCCGAGGCCGCCCTGCTCAAGTGCTGCGAT  
>MW530656 ZanMng14 NaKA from Chthamalus barilani From Mangrove OF Zanzibar
GACACCACCGAGGATCAGTCGGGCGCCTCGTTCGACCGCTCCACCGAGGGCTGGAAGGCGCTCTCCCGCGTGGCCGCCCTCTGCAACCGCGCCGAGTTCAAGACCGGCCAGGAGAACATGGCCATCCTGAAGCGGGACGTGAACGGTGATGCCTCCGAGGCCGCCCTGCTCAAGTGCTGCGAG 
>MW530657 ZanMng22 NaKA from Chthamalus barilani From Mangrove OF Zanzibar
GACACCACCGAGGATCAGTCGGGCGcCTCGTTCGACCGCTCCACCGAGGGCTGGAAGGCGCTCTCCCGCGTGGCCGCCCTCTGCAACCGCGCCGAGTTCAAGACCGGCCAGGAGAACATGGCCATCCTGAAGCGGGACGTGAACGGTGATGCCTCCGAGGCCGCCCTGCTCAAGTGCTGCGAT  
>MW530658 ZanMng23 NaKA from Chthamalus barilani From Mangrove OF Zanzibar
GACACCACCGAGGATCAGTCGGGCGCCTCGTTCGACCGCTCCACCGAGGGCTGGAAGGCGCTCTCCCGCGTGGCCGCCCTCTGCAACCGCGCCGAGTTCAAGACCGGCCAGGAGAACATGGCCATCCTGAAGCGGGACGTGAACGGTGATGCCTCCGAGGCCGCCCTGCTCAAGTGCTGCGAG 
>MW530659 Mrd1 NaKA from Chthamalus barilani From Morondava, Madagascar
GACACCACCGAGGATCAGTCGGGCGCCTCGTTcGACCGCTCCACCGAGGgCTGGAAGGCGCTCTCCCGCGTGGCGGCCCTCTGCAACCGCGCCGAGTTCAAGACCGGCCAGGAGAACATGGCCATCCTGAAGCGGGACGTGAAtGGTGATGCCTCCGAGGCCGCCCTGCTCAAGTGCTGCGAG  
>MW530660 Mrd2 NaKA from Chthamalus barilani From Morondava, Madagascar
GACACCACCGAGGATCAGTCGGGCGCCTCGTTCGACCGCTCCACCGAGGGCTGGAAGGCGCTCTCCCGCGTGGCCGCCCTCTGCAACCGCGCCGAGTTCAAGACCGGCCAGGAGAACATGGCCATCCTGAAGCGGGACGTGAACGGTGATGCCTCCGAGGCCGCCCTGCTCAAGTGCTGCGAG  
>MW530661 Mrd3 NaKA from Chthamalus barilani From Morondava, Madagascar
GACACCACCGAGGATCAGTCGGGCGCCTCGTTCGACCGCTCCACCGAGGGCTGGAAGGCGCTCTCCCGCGTGGCCGCCCTCTGCAACCGCGCCGAGTTCAAGACCGGCCAGGAGAACATGGCCATCCTGAAGCGGGACGTGAACGGTGATGCCTCCGAGGCCGCCCTGCTCAAGTGCTGCGAG  
>MW530662 Mrd6 NaKA from Chthamalus barilani From Morondava, Madagascar
GACACCACCGAGGATCAGTCGGGCGCCTCGTTCGACCGCTCCACCGAGGGCTGGAAGGCGCTCTCCCGCGTGGCCGCCCTCTGCAACCGCGCCGAGTTCAAGACCGGCCAGGAGAACATGGCCATCCTGAAGCGGGACGTGAACGGTGATGCCTCCGAGGCCGCCCTGCTCAAGTGCTGCGAG  
>MW530663 Mrd7 NaKA from Chthamalus barilani From Morondava, Madagascar
GACACCACCGAGGATCAGTCGGGCGCCTCgTTcGACCGCTCCACCGAGGGCTGGAAGGCGCTCTCCCGCGTGGCGGCCCTCTGCAACCGCGCCGAGTTCAAGACCGGCCAGGAGAACATGGCCATCCTGAAGCGGGACGTGAACGGTGATGCCTCCGAGGCCGCCCTGCTCAAGTGCTGCGAG  
>MW530664 Mrd8 NaKA from Chthamalus barilani From Morondava, Madagascar
GACACCACCGAGGATCAGTCGGGCGCCTCGTTCGACCGCTCCACCGAGGGCTGGAAGGCGCTCTCCCGCGTGGCCGCCCTCTGCAACCGCGCCGAGTTCAAGACCGGCCAGGAGAACATGGCCATCCTGAAGCGGGACGTGAACGGTGATGCCTCCGAGGCCGCCCTGCTCAAGTGCTGCGAG  
>MW530665 Mrd9 NaKA from Chthamalus barilani From Morondava, Madagascar
GACACCACCGAGGATCAGTCGGGCGCCTCGTTCGACCGCTCCACCGAGGGCTGGAAGGCGCTCTCCCGCGTGGCCGCCCTCTGCAACCGCGCCGAGTTCAAGACCGGCCAGGAGAACATGGCCATCCTGAAGCGGGACGTGAACGGTGATGCCTCCGAGGCCGCCCTGCTCAAGTGCTGCGAG  
>MW530666 Mrd10 NaKA from Chthamalus barilani From Morondava, Madagascar
GACaCcACCGAGGATCAGTCGGGCGCCTCGTTCGACCGCTCCACCGAGGGCTGGAAGGCGCTCTccCGCGTGGCCGCCCTCTGCAACCGCGCCGAGTTCAAGACCGGCCAGGAGAACATGGCCATCCTGAAGCGGGACGTGAACGGTGATGCCTCCGAGGcCgCCCTGCTCAAGTGCTGCGAG  
>MW530667 Mrd12 NaKA from Chthamalus barilani From Morondava, Madagascar
GACACCACCGAGGATCAGTCGGGCGSCTCGTTCGACCGCTCCACCGAGGGCTGGAAGGCGCTCTCCCGCGTGGCCGCCCTCTGCAACCGCGCCGAGTTCAAGACCGGCCAGGAGAACATGGCCATCCTGAAGCGGGACGTGAACGGTGATGCCTCCGAGGCCGCTCTGCTCAAGTGCTGCGAG 
>MW530668 Mrd13 NaKA from Chthamalus barilani From Morondava, Madagascar
GACACCACCGAGGATCAGTCGGGCGCCTCGTTCGACCGCTCCACCGAGGGCTGGAAGGCGCTCTCCCGCGTGGCCGCCCTCTGCAACCGCGCCGAGTTCAAGACCGGCCAGGAGAACATGGCCATCCTGAAGCGGGACGTGAACGGTGATGCCTCCGAGGCCGCCCTGCTCAAGTGCTGCGAG 
>MW530669 Mrd14 NaKA from Chthamalus barilani From Morondava, Madagascar
GACACCACCGAGGATCAGTCGGGCGcCTCGTTCGACCGCTCCACCGAGGGCTGGAAGGCGCTCTCCCGCGTGGCCGCCCTCTGCAACCGCGCCGAGTTCAAGACCGGCCAGGAGAACATGGCCATCCTGAAGCGGGACGTGAACGGTGATGCCTCCGAGGCCGCCCTGCTCAAGTGCTGCGAG 
>MW530670 Mrd15 NaKA from Chthamalus barilani From Morondava, Madagascar
GaCACCACCGAGGATCAGTCGGGCTCCTCGTTCGACCGCTCCACCGAGGGCTGGAAGGCGCTCTCCCGCGTGGCCGCCCTCTGCAACCGCGCCGAGTTCAAGACCGGCCAGGAGAACATGGCCATCCTGAAGCGGGACGTGAACGGTGATGCCTCCGAGGCCGCCCTGCTCAAGTGCTGCGAG  
>MW530671 Mrd16 NaKA from Chthamalus barilani From Morondava, Madagascar
GACACCACCGAGGATCAGTCGGGCGCCTCGTTCGACCGCTCCACCGAGGGCTGGAAGGCGCTCTCCCGCGTGGCCGCCCTCTGCAACCGCGCCGAGTTCAAGACCGGCCAGGAGAACATGGCCATCCTGAAGCGGGACGTGAACGGTGATGCCTCCGAGGCCGCCCTGCTCAAGTGCTGCGAG 
>MW530672 Mrd17 NaKA from Chthamalus barilani From Morondava, Madagascar
GACACCACCGAGGATCAGTCGGGCGCCTCGTTCGACCGCTCCACCGAGGGCTGGAAGGCGCTCTCCCGCGTGGCCGCCCTCTGCAACCGCGCCGAGTTCAAGACCGGCCAGGAGAACATGGCCATCCTGAAGCGGGACGTGAACGGTGATGCCTCCGAGGCCGCCCTGCTCAAGTGCTGCGAG 
>MW530673 Mrd18 NaKA from Chthamalus barilani From Morondava, Madagascar
GACACCCCCGAGGATCAGTCGGGCGCCTCGTTTGACCGCTCCACCGAGGGCTGGAAGGCGCTCTCCCGCGTGGCCGCCCTCTGCAACCGCGCCGAGTTCAAGACCGGCCAGGAGAACATGGCCATCCTGAAGCGGGACGTGAACGGTGATGCCTCCGAGGCCGCCCTGCTCAAGTGCTGCGAG 
>MW530674 NsB10 NaKA from Chthamalus barilani From Nosy Be, Madagascar
GACACCACCGAGGATCAGTCGGGCGCCTCGTTCGACCGCTCCACCGAGGGCTGGAAGGCGCTCTCCCGCGTGGCCGCCCTCTGCAACCGCGCCGAGTTCAAGACCGGCCAGGAGAACATGGCCATCCTGAAGCGGGACGTGAACGGTGATGCCTCCGAGGCCGCCCTGCTCAAGTGCTGCGAG    
>MW530675 NsB11 NaKA from Chthamalus barilani From Nosy Be, Madagascar
GACACCACCGAGGATCAGTCGGGCGCCTCGTTCGACCGCTCCACCGAGGGCTGGAAGGCGCTCTCCCGCGTGGCCGCCCTCTGCAACCGCGCCGAGTTCAAGACCGGCCAGGAGAACATGGCCATCCTGAAGCGGGACGTGAACGGTGATGCCTCCGAGGCCGCCCTGCTCAAGTGCTGcGAG   
>MW530676 NsB12 NaKA from Chthamalus barilani From Nosy Be, Madagascar
GACACCACCGAGGATCAGTCGGGCGCCTCGTTCGACCGCTCCACCGAGGGCTGGAAGGCGCTCTCCCGCGTGGCCGCCCTCTGCAACCGCGCCGAGTTCAAGACCGGCCAGGAGAACATGGCCATCCTGAAGCGGGACGTGAACGGTGATGCCTCCGAGGCCGCCCTGCTCAAGTGCTGCGAG  
>MW530677 NsB13 NaKA from Chthamalus barilani From Nosy Be, Madagascar
GACACCACCGAGGATCAGTCGGGCGCCTCGTTCGACCGCTCCACCGAGGGCTGGAAGGCGCTCTCCCGCGTGGCCGCCCTCTGCAACCGCGCCGAGTTCAAGACCGGCCAGGAGAACATGGCCATCCTGAAGCGGGACGTGAACGGTGATGCCTCCGAGGCCGCCCTGCTCAAGTGCTGCGAG   
>MW530678 VnS100 NaKA from Chthamalus barilani From Nosy Be, Madagascar
GACACCACCGAGGATCAGTCGGGCGCCTCGTTCGACCGCTCCACCGAGGGCTGGAAGGCGCTcTCCCGCGTGGCCGCCCTCTGCAACCGCGCCGAGTTCAAGACCGGCCAGGAGAACATGGCCATCCTGAAGCGGGACGTGAACGGTGATGCCTCCGAGGCCGCCCTGCTCAAGTGCTGCGAG  
>MW530679 VnS101 NaKA from Chthamalus barilani From Nosy Be, Madagascar
GACACCACCGAGGATCAGTCGGGCGCCTCGTTCGACCGCTCCACCGAGGGCTGGAAGGCGCTCTCCCGCGTGGCCGCCCTCTGCAACCGCGCCGAGTTCAAGACCGGCCAGGAGAACATGGCCATCCTGAAGCGGGACGTGAACGGTGATGCCTCCGAGGCCGCCCTGCTCAAGTGCTGCGAG  
>MW530680 VnV101 NaKA from Chthamalus barilani From Nosy Be, Madagascar
GACACCACCGAGGATCAGTCGGGCGCCTCGTTCGACCGCTCCACCGAGGGCTGGAAGGCGCTCTCCCGCGTGGCCGCCCTCTGCAACCGCGCCGAGTTCAAGACCGGCCAGGAGAACATGGCCATCCTGAAGCGGGACGTGAACGGTGATGCCTCCGAGGCCGCCCTGCTCAAGTGCTGCGAG   
>MW530681 VnV102 NaKA from Chthamalus barilani From Nosy Be, Madagascar
GACACCACCGAGGATCAGTCGGGCGCCTCGTTCGACCGCTCCACCGAGGGCTGGAAGGCGCTCTCCCGCGTGGCCGCCCTCTGCAACCGCGCCGAGTTCAAGACCGGCCAGGAGAACATGGCCATCCTGAAGCGGGACGTGAACGGTGATGCCTCCGAGGCCGCCCTGCTCAAGTGCTGCGAG  
>MW530682 VnV103 NaKA from Chthamalus barilani From Nosy Be, Madagascar
GACACCACCGAGGATCAGTCGGGCGCCTCGTTCGACCGCTCCACCGAGGGCTGGAAGGCGCTCTCCCGCGTGGCCGCCCTCTGCAACCGCGCCGAGTTCAAGACCGGCCAGGAGAACATGGCCATCCTGAAGCGGGACGTGAACGGTGATGCCTCCGAGGCCGCCCTGCTCAAGTGCTGCGAG  
>MW530683 VnV104 NaKA from Chthamalus barilani From Nosy Be, Madagascar
GACACCACCGAGGATCAGTCGGGCGCCTCGTTCGACCGCTCCACCGAGGGCTGGAAGGCGCTCTCCCGCGTGGCCGCCCTCTGCAACCGCGCCGAGTTCAAGACCGGCCAGGAGAACATGGCCATCCTGAAGCGGGACGTGAACGGTGATGCCTCCGAGGCCGCCCTGCTCAAGTGCTGCGAG  
>MW530684 VnV105 NaKA from Chthamalus barilani From Nosy Be, Madagascar
GACACCACCGAGGATCAGTCGGGCGCCTCGTTCGACCGCTCCACCGAGGGCTGGAAGGCGCTCTCCCGCGTGGCCGCTCTCTGCAACCGCGCCGAGTTCAAGACCGGCCAGGAGAACATGGCCATCCTGAAGCGGGACGTGAACGGTGATGCCTCCGAGGCCGCCCTGCTCAAGTGCTGCGAG   
>MW530685 VnV106 NaKA from Chthamalus barilani From Nosy Be, Madagascar
GACACCACCGAGGATCAGTCGGGCGCCTCGTTCGACCGCTCCACCGAGGGCTGGAAGGCgCTCTCCCGCGTGGCCGCTCTCTGCAACCGCGCCGAGTTCAAGACCGGCCAGGAGAACATGGCCATCCTGAAGCGGGACGTGAACGGTGATGCCTCCGAGGCCGCCCTGCTCAAGTGCTGCGAG   
>MW530686 BSM101 NaKA from Chthamalus barilani From Belo sur Mer Madagascar
GACACCACCGAGGATCAGTCGGGCGCCTCGTTCGACCGCTCCACCGAGGGCTGGAAGGCGCTCTCCCGCGTGGCCGCCCTCTGCAACCGCGCCGAGTTCAAGACCGGCCAGGAGAACATGGCCATCCTGAAGCGGGACGTGAACGGTGATGCCTCCGAGGCCGCCCTGCTCAAGTGCTGCGAG 
>MW530687 BSM104NaKA from Chthamalus barilani From Belo sur Mer Madagascar
GACACCACCGAGGATCAGTCGGGCGCCTCGTTCGACCGCTCCACCGAGGGCTGGAAGGCGCTCTCCCGCGTGGCGGCCCTCTGCAACCGCGCCGAGTTCAAGACCGGCCAGGAGAACATGGCCATCCTGAAGCGGGACGTGAACGGTGATGCCTCCGAGGCCGCCCTGCTCAAGTGCTGCGAG 
